# Supplementary material for: Adaptive Radiation along a Thermal Gradient: Preliminary Results of Habitat Use and Respiration Rate Divergence among Whitefish Morphs
Source: PLoS One. 2014 Nov 18;9(11):e112085. doi: 10.1371/journal.pone.0112085 (PMC4236043; doi:10.1371/journal.pone.0112085)
Supplement: Table S1 — Summary table of temperature, oxygen, isotopes and bioenergetics values of study. (XLSX) [file pone.0112085.s001.xlsx]

## Sheet: Information
This file contain supporting information of article Kahilainen et al. Adaptive radiation along a thermal gradient: preliminary results of habitat use and respiration rate divergence among whitefish morphs PLOSone DOI:

## Sheet: Water_temp_1999-2004_Fig2
Raw data for Fig.2 in Kahilainen et al. Used to present annual water column temperatures in Lake Inari.
	Sampling depth (m)
Sampling date	0	10	20	30
1999-05-30	3.8	3.8	3.9	3.9
1999-06-10	5.8	5.6	4.3	4.3
1999-06-20	11	8.3	7.1	6.2
1999-06-30	14.4	7.9	7.1	6.3
1999-07-10	13.2	12.5	7.7	6.6
1999-07-20	14.6	11.9	7.1	6.4
1999-07-30	14.9	14.4	8.7	6.6
1999-08-10	13.9	13.7	9.3	6.5
1999-08-20	12.3	12.3	9.4	6.6
1999-08-30	11.6	11.5	10.8	6.6
1999-09-10	12.2	11.8	11.2	7.1
1999-09-20	10.9	10.9	10.8	7
1999-09-30	9.6	9.6	9.4	7.4
1999-10-10	8	8	8	7.7
1999-10-20	6.5	6.5	6.5	6.5
1999-10-30	5.2	5.2	5.1	5
1999-11-30	0.4	0.7	2.3	2.6
1999-12-10	0.3	0.9	2.6	3
1999-12-20	0.1	0.9	2.6	2.9
1999-12-30	0.2	1	2.7	3
2000-01-10	0.4	1	2.7	3.1
2000-01-20	0.4	1	2.6	3
2000-01-30	0.4	0.9	2.6	3
2000-02-10	0.6	1	2.8	3.2
2000-02-21	0.7	1	2.7	3.2
2000-02-29	0.4	1	2.8	3.2
2000-03-10	0.6	0.9	2.7	3.2
2000-03-20	0.4	1	2.7	3.2
2000-03-30	0.4	1	2.9	3.2
2000-04-10	0.3	0.6	2.4	2.9
2000-04-20	0.3	1	2.9	3.3
2000-04-30	0.7	1.1	2.9	3.3
2000-05-10	0.6	1.1	2.8	3.3
2000-05-20	1	1.1	2.4	3
2000-05-30	3.3	3.2	3.7	3.9
2000-06-10	5.9	5.1	4.6	4.5
2000-06-20	7	6.3	5.8	5.5
2000-06-30	9.3	7.5	6.8	6.2
2000-07-10	10.5	9.1	7.9	7.3
2000-07-20	15.3	9.1	8.4	7.4
2000-07-30	16.1	12.7	8.4	7.1
2000-08-10	16.1	10.9	8.6	7
2000-08-20	14.5	13	8.5	6.9
2000-08-30	14.4	11	8.6	7
2000-09-10	11.5	11.2	9.5	7.1
2000-09-20	10.9	10.8	10.3	7.4
2000-09-30	10.1	9.9	9.6	7.7
2000-10-10	9.5	9.5	9.5	8.5
2000-10-20	9	8.7	8.7	8.5
2000-12-10	1.6	2.8	3.7	4.8
2000-12-20	1.8	2.5	3.6	4.8
2000-12-30	0.6	2.9	4	5.2
2001-01-30	0.5	1	2	3.1
2001-02-10	0.5	1.1	2.2	3.2
2001-02-20	0.6	1	2	3.3
2001-02-28	0.5	1	2.1	3.2
2001-03-10	0.4	1	2.2	3.3
2001-03-20	0.5	1	2.2	3.3
2001-04-10	0.3	1	2.3	3.3
2001-04-20	0.5	1.1	2.2	3.4
2001-04-30	0.9	1.1	2.4	3.3
2001-05-23	3	3	3	3
2001-05-30	3.3	3.2	3.1	3.1
2001-06-11	6.6	5.7	5.2	4.9
2001-06-24	13.8	7	5.8	5.4
2001-06-30	11.4	7.6	5.8	5.4
2001-07-10	14	10.1	7.5	6.1
2001-07-24	14	12.2	8.4	6.3
2001-07-31	13.9	13.5	8.4	6.6
2001-08-13	14.9	11.7	11	6.2
2001-08-20	11.9	12	11.8	6.2
2001-08-30	12.6	11.9	11.7	6.5
2001-09-10	12	11.9	11.6	6.2
2001-09-20	12	11.8	11.7	6.5
2001-10-01	8.7	8.9	8.9	7.5
2001-10-10	7	7.2	7.2	6.9
2001-10-22	5.3	5.3	5.2	5.1
2001-11-10	0.8	1.3	2.5	2.7
2001-11-21	0.4	0.9	2.4	3
2001-11-29	0.2	0.7	2.2	2.9
2001-12-10	0.5	0.6	2.4	3
2001-12-20	0.2	0.6	2.4	3
2001-12-30	0.4	0.8	2.3	3.1
2002-01-10	0.4	0.7	2.5	3.1
2002-01-20	0.2	0.6	2.2	3
2002-01-29	0.3	0.7	2.3	3.1
2002-02-10	0.3	0.7	2.2	3
2002-02-20	0.3	0.6	2.4	3
2002-02-28	0.3	0.7	2.4	3.1
2002-03-10	0.3	0.7	2.5	3.1
2002-03-20	0.4	0.7	2.4	3
2002-03-30	0.3	0.7	2.5	3.1
2002-04-10	0.2	0.7	2.5	3.2
2002-04-20	0.3	0.8	2.4	3.1
2002-04-30	1	1.1	2.4	3.1
2002-05-30	4	3.8	4.1	3.9
2002-06-10	14.3	5.9	4.4	4.3
2002-06-20	12.2	9.7	6	5.3
2002-06-30	10.4	7.3	6	5.3
2002-07-10	15.8	11.5	6.8	5.6
2002-07-20	16.9	13.6	7	5.8
2002-07-30	14.5	14.4	8.3	6
2002-08-10	14.4	12.6	8.6	6
2002-08-20	14.1	13.4	8.7	6
2002-08-30	13.1	13	10.7	6.1
2002-09-10	11.8	11.7	10.4	6.1
2002-09-20	9.8	9.7	9.4	6.4
2002-09-30	8	8	8	6.6
2002-10-10	6	6	6	6
2002-11-10	0.3	1.3	2.7	3.1
2002-11-20	0.6	1.3	2.5	3.1
2002-11-30	0.8	1.1	2.4	3.1
2002-12-10	0.7	1.1	2.5	3.1
2002-12-20	0.6	1	2.5	3
2002-12-30	0.4	0.9	2.6	3.1
2003-01-10	0.6	0.9	2.6	3.1
2003-01-20	0.6	0.9	2.6	3.2
2003-01-30	0.5	0.9	2.7	3.2
2003-02-10	0.4	0.9	2.7	3.2
2003-02-20	0.5	1	2.7	3.2
2003-02-28	0.3	1	2.6	3.2
2003-03-10	0.3	0.9	2.8	3.2
2003-03-20	0.7	1	2.7	3.2
2003-03-30	0.4	1	2.7	3.2
2003-04-10	0.6	1.1	2.6	3.2
2003-04-20	1.3	1.4	2.4	3.2
2003-04-30	1.7	1.8	2.6	3.2
2003-05-10	1.3	2.3	2.8	3.3
2003-05-30	5	4.6	4.5	4.4
2003-06-10	7.5	5.5	5.2	5.1
2003-06-20	8.8	7.2	6.4	5.5
2003-06-30	12.3	7.2	6.1	5.7
2003-07-10	13.1	8.1	6.4	5.8
2003-07-20	18.1	9.3	6.8	5.9
2003-07-30	17.4	9.5	7	6
2003-08-10	14.8	14.7	7.4	6
2003-08-20	13.4	13.5	7.7	6.1
2003-08-30	11.9	11.9	7.6	6
2003-09-10	11.2	11.1	8.8	6.1
2003-09-20	9.1	9.3	9.3	6.3
2003-09-30	7.9	7.9	7.9	7.4
2003-10-10	7.1	7.1	7.1	7
2003-12-01	0.6	1.8	2.2	2.8
2003-12-10	0.6	1.9	2.3	2.8
2003-12-21	0.4	1.8	2.3	2.8
2003-12-30	0.1	1.6	2.3	2.7
2004-01-10	0.5	1.5	2.4	2.9
2004-01-20	0.4	1.4	2.3	2.8
2004-01-30	0.4	1.4	2.4	2.8
2004-02-10	0.4	1.4	2.4	2.8
2004-02-20	0.3	1.4	2.5	2.9
2004-02-29	0.2	1.3	2.5	2.9
2004-03-10	0.2	1.3	2.4	2.9
2004-03-20	0.4	1.3	2.5	2.9
2004-03-30	0.4	1.4	2.5	3
2004-04-10	0.1	1.3	2.5	2.9
2004-04-20	1	1.3	2.5	2.9
2004-04-30	1.3	1.5	2.5	2.9
2004-05-20	3.3	3.3	3.5	3.6
2004-05-30	4.4	4.2	4.2	4.1
2004-06-10	7	6.1	5.3	5.2
2004-06-20	13	7.1	6.4	5.9
2004-06-30	7.7	7.4	7.3	6.8
2004-07-10	15.5	9.5	7.4	6.8
2004-07-20	16.6	9.4	7.9	6.7
2004-07-30	15.9	9.8	7.8	6.8
2004-08-10	18	11.6	7.8	6.9
2004-08-20	14.1	12.5	8.4	6.9
2004-08-30	12.3	11.8	10.7	7
2004-09-10	10.8	10.8	10.8	7
2004-09-20	8.8	8.8	8.8	8.7

## Sheet: Lake_temp_oxygen_sia_Fig3
Raw data of Figure 3 in Kahilainen et al. Water column temperature, oxygen, deltaO and deltaC values from littoral and pelagic habitats in Lake Paadar.
Depth (m)	Temperature (C)	Oxygen (mg/l)	d18O pelagic	d18O littoral	d13C pelagic	d13C littoral
0	15	9.77	-13.426	-12.5866	-6.47096	-5.96351
1	13.9	9.78	-13.4385	-13.287	-6.36236	-5.9593
2	13.7	9.76		-13.3814		-6.13263
3	13.6	9.72	-13.3234	-13.1505	-6.69489	-6.67957
6	13.5	9.63	-13.0443		-6.72563
9	13.2	9.48	-13.4391		-7.21851
12	12.9	9.38	-12.5614		-7.48813
15	11.5	9.3	-13.2706		-9.03063
18	9.9	9.3	-13.7059		-10.9443
21	9	9.31	-13.6806		-11.7318
24	8.5	9.32	-13.4227		-11.9797
27	8.2	9.27	-13.6405		-12.1272
30	7.9	9.26	-13.6308		-12.3696
33			-13.4916		-12.368

## Sheet: Otolith_oxygen_carbon_SIA_Fig4
Raw data of figure 4 in Kahilainen et al. δ18O and δ13C values from whitefish morph otoliths (SSR=small sparsely rakered, LSR=large sparsely rakered, LDR=large densely rakered and DR=densely rakered whitefish)
Whitefish morph	Relative distance from the nucleus	d13 C otolith	d18 O otolith
LSR	1	-9.453	-12.313
LSR	0.973597	-9.46	-12.565
LSR	0.953795	-9.784	-12.199
LSR	0.933993	-10.828	-12.088
LSR	0.914191	-11.466	-12.264
LSR	0.894389	-11.757	-12.322
LSR	0.874587	-12.159	-12.49
LSR	0.854785	-11.038	-11.988
LSR	0.834983	-11.063	-11.873
LSR	0.815182	-10.939	-11.933
LSR	0.79538	-10.85	-12.548
LSR	0.775578	-11.214	-12.882
LSR	0.755776	-12.764	-13.112
LSR	0.735974	-12.271	-12.438
LSR	0.715072	-11.4	-11.974
LSR	0.691969	-10.796	-11.75
LSR	0.668867	-10.111	-12.051
LSR	0.645765	-9.975	-12.493
LSR	0.622662	-9.983	-12.817
LSR	0.59956	-10.389	-13.153
LSR	0.577558	-10.306	-12.378
LSR	0.544554	-11.197	-12.191
LSR	0.511551	-12.341	-12.91
LSR	0.478548	-12.461	-13.323
LSR	0.445545	-12.92	-13.988
LSR	0.412541	-12.831	-13.366
LSR	0.381612	-12.255	-13.109
LSR	0.358982	-12.092	-12.771
LSR	0.336351	-11.447	-11.957
LSR	0.31372	-11.72	-12.311
LSR	0.268458	-12.064	-12.623
LSR	0.245827	-12.972	-12.873
LSR	0.212871	-12.919	-12.87
LSR	0.123762	-13.462	-12.952
LSR	0	-13.907	-13.198
SSR	1	-14.863	-11.364
SSR	0.9793	-15.446	-11.894
SSR	0.9586	-15.203	-11.381
SSR	0.9376	-14.732	-11.292
SSR	0.9166	-14.887	-11.2
SSR	0.8956	-15.307	-12.018
SSR	0.8746	-14.984	-11.516
SSR	0.851736	-15.229	-11.679
SSR	0.823669	-15.329	-11.847
SSR	0.795602	-15.314	-11.857
SSR	0.767535	-15.229	-12.133
SSR	0.740257	-15.283	-12.121
SSR	0.714559	-15.265	-12.382
SSR	0.68886	-15.041	-11.992
SSR	0.663161	-15.282	-12.105
SSR	0.637463	-15.247	-12.185
SSR	0.611203	-15.224	-12.757
SSR	0.583819	-15.153	-12.699
SSR	0.565563	-15.145	-12.752
SSR	0.547307	-15.001	-12.959
SSR	0.529051	-15.233	-13.125
SSR	0.501667	-15.175	-13.027
SSR	0.474283	-15.069	-12.968
SSR	0.446899	-14.846	-12.477
SSR	0.412694	-14.97	-12.313
SSR	0.380796	-15.111	-12.472
SSR	0.348898	-14.845	-12.476
SSR	0.317	-14.744	-12.535
SSR	0.285103	-14.821	-12.522
SSR	0.237256	-14.318	-12.963
SSR	0.189409	-13.681	-13.096
SSR	0.141562	-14.126	-13.419
SSR	0	-15.028	-13.386
LDR	1	-14.042	-12.316
LDR	0.969148	-14.143	-12.568
LDR	0.944467	-14.728	-13.412
LDR	0.919785	-14.553	-12.96
LDR	0.895104	-14.352	-12.522
LDR	0.876593	-14.4	-12.361
LDR	0.858082	-14.308	-12.265
LDR	0.83957	-15.12	-12.813
LDR	0.828895	-15.049	-12.575
LDR	0.810873	-15.488	-12.66
LDR	0.792851	-16.19	-12.282
LDR	0.77483	-15.734	-12.123
LDR	0.756808	-14.905	-11.638
LDR	0.736704	-14.821	-11.927
LDR	0.710352	-14.738	-12.266
LDR	0.684001	-15.834	-12.716
LDR	0.657649	-15.856	-12.812
LDR	0.631298	-15.682	-12.671
LDR	0.604986	-16.004	-12.259
LDR	0.578795	-16.862	-12.675
LDR	0.559151	-16.727	-12.839
LDR	0.539507	-15.881	-12.853
LDR	0.513316	-15.178	-12.546
LDR	0.493672	-14.666	-13.618
LDR	0.473728	-14.988	-13.675
LDR	0.446336	-15.12	-13
LDR	0.418943	-13.682	-12.807
LDR	0.39155	-13.471	-12.704
LDR	0.364157	-13.836	-12.586
LDR	0.335812	-14.149	-12.872
LDR	0.30461	-14.569	-12.709
LDR	0.281208	-14.709	-12.91
LDR	0.257806	-15.359	-13.356
LDR	0.234405	-15.051	-13.783
LDR	0.203203	-15.001	-13.58
LDR	0.179801	-15.633	-13.992
LDR	0.156399	-15.808	-13.561
LDR	0.132998	-16.278	-13.671
LDR	0	-14.379	-12.481
DR	1	-15.26	-12.58
DR	0.976851	-15.698	-12.516
DR	0.953701	-15.22	-12.269
DR	0.931889	-15.196	-12.038
DR	0.914092	-15.721	-12.419
DR	0.896294	-15.934	-12.466
DR	0.878496	-15.796	-12.297
DR	0.858313	-15.673	-12.471
DR	0.830976	-15.768	-12.599
DR	0.803639	-15.649	-12.468
DR	0.776302	-15.451	-12.392
DR	0.750844	-15.472	-12.53
DR	0.731023	-15.712	-12.906
DR	0.711203	-15.72	-12.85
DR	0.691382	-15.733	-12.738
DR	0.671562	-15.623	-12.619
DR	0.651742	-15.742	-12.714
DR	0.635804	-15.866	-12.812
DR	0.611692	-16.1	-12.925
DR	0.587581	-16.556	-13.466
DR	0.56347	-16.93	-13.502
DR	0.539358	-16.91	-13.524
DR	0.515247	-16.234	-12.918
DR	0.491136	-15.791	-12.454
DR	0.467024	-15.352	-12.003
DR	0.440671	-15.307	-11.814
DR	0.407593	-15.857	-12.494
DR	0.374514	-16.185	-12.578
DR	0.341436	-16.148	-12.488
DR	0.308357	-16.587	-12.782
DR	0.275279	-17.23	-13.084
DR	0.2422	-17.492	-13.264
DR	0.192582	-17.936	-13.567
DR	0.142965	-18.372	-14.322
DR	0	-17.448	-12.738

## Sheet: Temp_calculation_morphs_Fig5
Raw data of Fig. 5 in Kahilainen et al. Used to present life-time thermal habitat of whitefish morphs (SSR=small sparsely rakered, LSR=large sparsely rakered, LDR=large densely rakered and DR=densely rakered whitefish) . Godiksen non-linear model (marked in red colour) was used in paper, but the results from different models are indicated for comparative purposes.
Whitefish morph	Otolith d18O (‰ VPDB)	Measured d18OH2O (VSMOW)	Measured d18OH2O (VPDB)	d18O (‰ VSMOW)	aaragonite-water	1000lnaaragonite-water	Water temperature (K)	Water temperature (°C) Pattersson 1993	Water temperature (°C) Godiksen linear regression 2010	Water temperature (°C) Storm-Suke linear regression 2010	Water temperature (°C) Godiksen non linear regression 2010
SSR	-11.364	-13.57	-43.1432	19.2046	1.03323	32.6855	280.467	7.31651	3.62017	5.06945	4.09507
SSR	-11.894	-13.57	-43.1432	18.6582	1.03267	32.1492	282.758	9.60777	5.64549	7.0902	5.48932
SSR	-11.381	-13.57	-43.1432	19.1871	1.03321	32.6683	280.539	7.38941	3.68466	5.13379	4.13732
SSR	-11.2	-13.57	-43.1432	19.3737	1.0334	32.8513	279.765	6.61527	2.99964	4.45027	3.69475
SSR	-12.018	-13.57	-43.1432	18.5304	1.03254	32.0237	283.299	10.1494	6.12378	7.56738	5.84177
SSR	-11.516	-13.57	-43.1432	19.0479	1.03307	32.5317	281.12	7.9697	4.19789	5.64589	4.47825
SSR	-11.679	-13.57	-43.1432	18.8799	1.0329	32.3668	281.824	8.67365	4.8202	6.2668	4.9034
SSR	-11.847	-13.57	-43.1432	18.7067	1.03272	32.1968	282.553	9.40302	5.46464	6.90977	5.35862
SSR	-11.857	-13.57	-43.1432	18.6964	1.03271	32.1867	282.597	9.44656	5.5031	6.94814	5.3863
SSR	-12.133	-13.57	-43.1432	18.4118	1.03242	31.9073	283.804	10.6537	6.56888	8.01144	6.1792
SSR	-12.121	-13.57	-43.1432	18.4242	1.03243	31.9195	283.751	10.601	6.52237	7.96504	6.14349
SSR	-12.382	-13.57	-43.1432	18.1551	1.03216	31.6552	284.902	11.7519	7.53768	8.97793	6.94935
SSR	-11.992	-13.57	-43.1432	18.5572	1.03257	32.05	283.186	10.0357	6.02335	7.46719	5.76693
SSR	-12.105	-13.57	-43.1432	18.4407	1.03245	31.9357	283.681	10.5307	6.46037	7.90319	6.09606
SSR	-12.185	-13.57	-43.1432	18.3582	1.03237	31.8547	284.032	10.8823	6.77063	8.21271	6.33537
SSR	-12.757	-13.57	-43.1432	17.7686	1.03177	31.2755	286.573	13.4225	9.0099	10.4466	8.23637
SSR	-12.699	-13.57	-43.1432	17.8283	1.03183	31.3342	286.313	13.1628	8.78115	10.2184	8.02537
SSR	-12.752	-13.57	-43.1432	17.7737	1.03177	31.2805	286.55	13.4001	8.99017	10.4269	8.21799
SSR	-12.959	-13.57	-43.1432	17.5603	1.03156	31.0708	287.481	14.3309	9.8096	11.2442	9.0134
SSR	-13.125	-13.57	-43.1432	17.3892	1.03139	30.9026	288.232	15.0818	10.4703	11.9033	9.71098
SSR	-13.027	-13.57	-43.1432	17.4902	1.03149	31.0019	287.788	14.638	10.0799	11.5138	9.29189
SSR	-12.968	-13.57	-43.1432	17.551	1.03155	31.0617	287.521	14.3715	9.84534	11.2799	9.04972
SSR	-12.477	-13.57	-43.1432	18.0572	1.03206	31.559	285.323	12.1732	7.90913	9.34849	7.25938
SSR	-12.313	-13.57	-43.1432	18.2263	1.03223	31.7251	284.597	11.4467	7.26852	8.70942	6.73007
SSR	-12.472	-13.57	-43.1432	18.0624	1.03207	31.5641	285.301	12.151	7.88956	9.32896	7.24282
SSR	-12.476	-13.57	-43.1432	18.0582	1.03206	31.56	285.319	12.1688	7.90522	9.34458	7.25607
SSR	-12.535	-13.57	-43.1432	17.9974	1.032	31.5003	285.581	12.4311	8.13642	9.57522	7.45361
SSR	-12.522	-13.57	-43.1432	18.0108	1.03202	31.5135	285.523	12.3733	8.08544	9.52437	7.40974
SSR	-12.963	-13.57	-43.1432	17.5562	1.03155	31.0668	287.499	14.3489	9.82548	11.2601	9.02952
SSR	-13.096	-13.57	-43.1432	17.4191	1.03142	30.932	288.1	14.9503	10.3546	11.7879	9.58463
SSR	-13.419	-13.57	-43.1432	17.0861	1.03108	30.6047	289.572	16.4216	11.6483	13.0782	11.1312
SSR	-13.386	-13.57	-43.1432	17.1201	1.03111	30.6381	289.421	16.2706	11.5156	12.9458	10.9566
LSR	-12.565	-13.1	-42.6873	17.9665	1.03148	30.9936	287.825	14.6753	10.1127	11.5466	9.32636
LSR	-12.199	-13.1	-42.6873	18.3438	1.03186	31.3642	286.181	13.0306	8.66467	10.1022	7.91965
LSR	-12.088	-13.1	-42.6873	18.4582	1.03198	31.4765	285.686	12.5356	8.22855	9.66712	7.53338
LSR	-12.264	-13.1	-42.6873	18.2768	1.03179	31.2983	286.471	13.3213	8.92072	10.3576	8.15356
LSR			-29.98								11.9976
LSR	-12.49	-13.1	-42.6873	18.0438	1.03156	31.0695	287.487	14.3367	9.81472	11.2494	9.0186
LSR	-11.988	-13.1	-42.6873	18.5613	1.03208	31.5777	285.241	12.0912	7.83683	9.27636	7.19833
LSR	-11.873	-13.1	-42.6873	18.6799	1.0322	31.6941	284.732	11.5819	7.38776	8.82837	6.82668
LSR	-11.933	-13.1	-42.6873	18.618	1.03214	31.6334	284.997	11.8474	7.62187	9.06192	7.01885
LSR	-12.548	-13.1	-42.6873	17.984	1.0315	31.0108	287.748	14.5985	10.0451	11.4792	9.25558
LSR	-12.882	-13.1	-42.6873	17.6397	1.03115	30.6725	289.266	16.1156	11.3794	12.81	10.782
LSR	-13.112	-13.1	-42.6873	17.4026	1.03091	30.4394	290.32	17.17	12.3058	13.734	12.072
LSR	-12.438	-13.1	-42.6873	18.0974	1.03161	31.1222	287.252	14.1024	9.6085	11.0437	8.81173
LSR	-11.974	-13.1	-42.6873	18.5758	1.0321	31.5919	285.179	12.0291	7.78208	9.22175	7.15234
LSR	-11.75	-13.1	-42.6873	18.8067	1.03233	31.8186	284.189	11.0393	6.90908	8.35084	6.44377
LSR	-12.051	-13.1	-42.6873	18.4964	1.03202	31.514	285.521	12.371	8.08348	9.52241	7.40805
LSR	-12.493	-13.1	-42.6873	18.0407	1.03155	31.0665	287.5	14.3502	9.82663	11.2612	9.03069
LSR	-12.817	-13.1	-42.6873	17.7067	1.03122	30.7383	288.969	15.8191	11.1187	12.55	10.4591
LSR	-13.153	-13.1	-42.6873	17.3603	1.03086	30.3979	290.509	17.3588	12.4716	13.8993	12.3341
LSR	-12.378	-13.1	-42.6873	18.1593	1.03167	31.1829	286.983	13.8325	9.37094	10.8067	8.57913
LSR	-12.191	-13.1	-42.6873	18.3521	1.03187	31.3722	286.145	12.9949	8.63319	10.0708	7.89127
LSR	-12.91	-13.1	-42.6873	17.6108	1.03112	30.6441	289.394	16.2436	11.4918	12.9222	10.9259
LSR	-13.323	-13.1	-42.6873	17.1851	1.03069	30.2256	291.294	18.1443	13.1612	14.5871	13.5889
LSR	-13.366	-13.1	-42.6873	17.1407	1.03064	30.182	291.494	18.3437	13.3362	14.7616	13.9687
LSR	-13.109	-13.1	-42.6873	17.4057	1.03091	30.4425	290.306	17.1562	12.2937	13.7219	12.0533
LSR	-12.771	-13.1	-42.6873	17.7541	1.03126	30.7849	288.76	15.6096	10.9345	12.3663	10.2391
LSR	-11.957	-13.1	-42.6873	18.5933	1.03211	31.6091	285.104	11.9537	7.71563	9.15545	7.09677
LSR	-12.311	-13.1	-42.6873	18.2283	1.03174	31.2508	286.682	13.5318	9.10616	10.5426	8.32655
LSR	-12.623	-13.1	-42.6873	17.9067	1.03142	30.9348	288.088	14.9377	10.3436	11.7769	9.57266
LSR	-12.873	-13.1	-42.6873	17.649	1.03116	30.6816	289.225	16.0745	11.3433	12.774	10.7363
LSR	-12.87	-13.1	-42.6873	17.6521	1.03116	30.6846	289.211	16.0608	11.3312	12.762	10.7212
LSR	-12.952	-13.1	-42.6873	17.5675	1.03107	30.6016	289.586	16.4357	11.6607	13.0906	11.1477
LSR	-13.198	-13.1	-42.6873	17.3139	1.03082	30.3523	290.716	17.5663	12.6538	14.0811	12.637
DL	-12.316	-13.33	-42.9104	18.2232	1.03198	31.4788	285.676	12.5257	8.21977	9.65837	7.52576
DL	-12.568	-13.33	-42.9104	17.9634	1.03172	31.2236	286.802	13.6521	9.2121	10.6482	8.4268
DL	-13.412	-13.33	-42.9104	17.0933	1.03083	30.3685	290.643	17.4926	12.5891	14.0165	12.5275
DL	-12.96	-13.33	-42.9104	17.5593	1.03131	30.8265	288.573	15.4228	10.7702	12.2024	10.0481
DL	-12.522	-13.33	-42.9104	18.0108	1.03176	31.2702	286.596	13.4458	9.03042	10.467	8.25552
DL	-12.361	-13.33	-42.9104	18.1768	1.03193	31.4332	285.876	12.7262	8.39644	9.83461	7.68035
DL	-12.265	-13.33	-42.9104	18.2758	1.03203	31.5304	285.449	12.2988	8.01982	9.45891	7.35353
DL	-12.813	-13.33	-42.9104	17.7108	1.03146	30.9755	287.906	14.7561	10.1838	11.6175	9.40148
DL	-12.575	-13.33	-42.9104	17.9562	1.03171	31.2165	286.834	13.6836	9.23976	10.6758	8.45315
DL	-12.66	-13.33	-42.9104	17.8686	1.03162	31.1304	287.216	14.0657	9.57618	11.0114	8.77974
DL	-12.282	-13.33	-42.9104	18.2582	1.03202	31.5132	285.524	12.3744	8.08644	9.52537	7.4106
DL	-12.123	-13.33	-42.9104	18.4222	1.03218	31.6742	284.819	11.6691	7.46465	8.90508	6.88943
DL	-11.638	-13.33	-42.9104	18.9222	1.03269	32.165	282.69	9.53983	5.58548	7.03033	5.4458
DL	-11.927	-13.33	-42.9104	18.6242	1.03239	31.8726	283.955	10.8046	6.70208	8.14433	6.28208
DL	-12.266	-13.33	-42.9104	18.2747	1.03203	31.5294	285.453	12.3033	8.02374	9.46282	7.35688
DL	-12.716	-13.33	-42.9104	17.8108	1.03156	31.0737	287.468	14.318	9.79828	11.233	9.00193
DL	-12.812	-13.33	-42.9104	17.7119	1.03146	30.9765	287.902	14.7516	10.1799	11.6136	9.39726
DL	-12.671	-13.33	-42.9104	17.8572	1.03161	31.1193	287.265	14.1152	9.61978	11.0549	8.82292
DL	-12.259	-13.33	-42.9104	18.282	1.03204	31.5365	285.422	12.2721	7.99632	9.43546	7.33347
DL	-12.675	-13.33	-42.9104	17.8531	1.0316	31.1152	287.283	14.1332	9.63564	11.0707	8.83868
DL	-12.839	-13.33	-42.9104	17.684	1.03143	30.9491	288.024	14.8738	10.2874	11.7208	9.51201
DL	-12.853	-13.33	-42.9104	17.6696	1.03142	30.9349	288.087	14.9372	10.3431	11.7764	9.57218
DL	-12.546	-13.33	-42.9104	17.9861	1.03174	31.2459	286.703	13.5534	9.12518	10.5615	8.34447
DL	-13.618	-13.33	-42.9104	16.8809	1.03062	30.1597	291.596	18.4462	13.4261	14.8512	14.1783
DL	-13.675	-13.33	-42.9104	16.8222	1.03056	30.1019	291.861	18.7111	13.6586	15.0831	14.7821
DL	-13	-13.33	-42.9104	17.518	1.03126	30.786	288.755	15.6047	10.9302	12.362	10.234
DL	-12.807	-13.33	-42.9104	17.717	1.03147	30.9815	287.879	14.729	10.16	11.5937	9.37618
DL	-12.704	-13.33	-42.9104	17.8232	1.03157	31.0859	287.414	14.2639	9.75066	11.1855	8.95382
DL	-12.586	-13.33	-42.9104	17.9448	1.0317	31.2054	286.883	13.733	9.28325	10.7192	8.49473
DL	-12.872	-13.33	-42.9104	17.65	1.0314	30.9157	288.173	15.0233	10.4189	11.852	9.65457
DL	-12.709	-13.33	-42.9104	17.818	1.03157	31.0808	287.436	14.2864	9.7705	11.2052	8.97383
DL	-12.91	-13.33	-42.9104	17.6108	1.03136	30.8772	288.346	15.1957	10.5705	12.0032	9.82203
DL	-13.356	-13.33	-42.9104	17.151	1.03089	30.4253	290.385	17.2345	12.3624	13.7904	12.1602
DL	-13.783	-13.33	-42.9104	16.7108	1.03045	29.9924	292.365	19.2146	14.1001	15.5234	16.4545
DL	-13.58	-13.33	-42.9104	16.9201	1.03066	30.1982	291.42	18.2698	13.2713	14.6969	13.8239
DL	-13.561	-13.33	-42.9104	16.9397	1.03068	30.2175	291.332	18.1817	13.194	14.6197	13.6575
DL	-13.671	-13.33	-42.9104	16.8263	1.03056	30.1059	291.843	18.6925	13.6422	15.0668	14.7361
DL	-12.481	-13.33	-42.9104	18.0531	1.03181	31.3117	286.412	13.2622	8.86869	10.3057	8.10558
DR	-12.58	-13.33	-42.9104	17.951	1.0317	31.2115	286.856	13.706	9.25953	10.6956	8.47203
DR	-13.337	-13.33	-42.9104	17.1706	1.03091	30.4445	290.297	17.147	12.2856	13.7138	12.0409
DR	-12.269	-13.33	-42.9104	18.2716	1.03203	31.5264	285.467	12.3166	8.0355	9.47454	7.36692
DR	-12.038	-13.33	-42.9104	18.5098	1.03227	31.7602	284.444	11.2935	7.13342	8.57464	6.62161
DR	-12.419	-13.33	-42.9104	18.117	1.03187	31.3745	286.135	12.985	8.62449	10.0621	7.88344
DR	-12.466	-13.33	-42.9104	18.0686	1.03182	31.3269	286.345	13.1951	8.80957	10.2467	8.05134
DR	-12.297	-13.33	-42.9104	18.2428	1.032	31.498	285.591	12.4411	8.14525	9.58403	7.46123
DR	-12.471	-13.33	-42.9104	18.0634	1.03182	31.3218	286.367	13.2175	8.82927	10.2664	8.06938
DR	-12.599	-13.33	-42.9104	17.9314	1.03168	31.1922	286.941	13.7913	9.33467	10.7705	8.54413
DR	-12.468	-13.33	-42.9104	18.0665	1.03182	31.3249	286.354	13.204	8.81745	10.2546	8.05855
DR	-12.392	-13.33	-42.9104	18.1448	1.0319	31.4018	286.014	12.8644	8.51828	9.95615	7.78835
DR	-12.53	-13.33	-42.9104	18.0026	1.03176	31.2621	286.632	13.4817	9.062	10.4985	8.28507
DR	-12.906	-13.33	-42.9104	17.6149	1.03136	30.8812	288.328	15.1775	10.5545	11.9873	9.80424
DR	-12.85	-13.33	-42.9104	17.6727	1.03142	30.938	288.074	14.9236	10.3312	11.7645	9.55925
DR	-12.738	-13.33	-42.9104	17.7881	1.03154	31.0514	287.567	14.4172	9.88563	11.3201	9.09086
DR	-12.619	-13.33	-42.9104	17.9108	1.03166	31.172	287.031	13.8812	9.41381	10.8495	8.62067
DR	-12.714	-13.33	-42.9104	17.8129	1.03156	31.0757	287.459	14.309	9.79034	11.225	8.99389
DR	-12.812	-13.33	-42.9104	17.7119	1.03146	30.9765	287.902	14.7516	10.1799	11.6136	9.39726
DR	-12.925	-13.33	-42.9104	17.5954	1.03134	30.862	288.414	15.2637	10.6304	12.0629	9.88916
DR	-13.466	-13.33	-42.9104	17.0376	1.03078	30.3138	290.892	17.7419	12.808	14.2348	12.9074
DR	-13.502	-13.33	-42.9104	17.0005	1.03074	30.2773	291.058	17.9084	12.9541	14.3806	13.1777
DR	-13.524	-13.33	-42.9104	16.9778	1.03072	30.255	291.16	18.0102	13.0435	14.4697	13.3507
DR	-12.918	-13.33	-42.9104	17.6026	1.03135	30.8691	288.382	15.232	10.6024	12.035	9.85776
DR	-12.454	-13.33	-42.9104	18.0809	1.03184	31.339	286.291	13.1414	8.76229	10.1996	8.00817
DR	-12.003	-13.33	-42.9104	18.5459	1.03231	31.7956	284.289	11.1392	6.99726	8.43881	6.51334
DR	-11.814	-13.33	-42.9104	18.7407	1.0325	31.9869	283.459	10.3087	6.26438	7.70766	5.94734
DR	-12.494	-13.33	-42.9104	18.0397	1.03179	31.2985	286.47	13.3204	8.91995	10.3568	8.15285
DR	-12.578	-13.33	-42.9104	17.9531	1.03171	31.2135	286.847	13.697	9.25162	10.6877	8.46447
DR	-12.488	-13.33	-42.9104	18.0459	1.0318	31.3046	286.444	13.2935	8.89629	10.3332	8.131
DR	-12.782	-13.33	-42.9104	17.7428	1.03149	31.0069	287.766	14.616	10.0605	11.4945	9.27164
DR	-13.084	-13.33	-42.9104	17.4314	1.03118	30.7009	289.138	15.9876	11.2668	12.6977	10.6407
DR	-13.264	-13.33	-42.9104	17.2459	1.03099	30.5185	289.962	16.8115	11.9909	13.4199	11.6039
DR	-13.567	-13.33	-42.9104	16.9335	1.03067	30.2114	291.359	18.2095	13.2184	14.6441	13.7093
DR	-12.738	-13.33	-42.9104	17.7881	1.03154	31.0514	287.567	14.4172	9.88563	11.3201	9.09086

## Sheet: Bioenergetics_Fig6
Raw data for Fig. 6 in Kahilainen et al. Used to present bioenergetic modelling results of growth and respiration of whitefish morphs (SSR=small sparsely rakered, LSR=large sparsely rakered, LDR=large densely rakered and DR=densely rakered whitefish) .
	Specific respiration rate (joules/g/d)				Weight (g)				Temperature
DAY	DR	SSR	LSR	LDR	DR	SSR	LSR	LDR	DR	SSR	LSR	LDR
150	54.4826	59.4351	64.2545	52.0308	0.104596	0.104264	0.105468	0.103166	9.03879	10.8899	12.5488	8.05907
151	54.6409	59.2092	63.8588	52.6804	0.109446	0.108641	0.111106	0.106598	9.1908	10.8928	12.5243	8.38575
152	54.7983	58.9883	63.4736	53.3307	0.114564	0.113133	0.116914	0.110315	9.34281	10.8957	12.4998	8.71243
153	54.955	58.7722	63.0984	53.9816	0.119964	0.117741	0.122895	0.114338	9.49483	10.8986	12.4753	9.03911
154	55.111	58.5607	62.7328	54.6328	0.125662	0.122465	0.129047	0.118689	9.64684	10.9014	12.4508	9.36579
155	55.2665	58.3538	62.3763	55.2845	0.131672	0.127308	0.135371	0.123393	9.79885	10.9043	12.4263	9.69247
156	55.4216	58.1513	62.0287	55.9366	0.138012	0.13227	0.141868	0.128473	9.95086	10.9072	12.4018	10.0191
157	55.5764	57.953	61.6894	56.5892	0.144699	0.137352	0.148538	0.133955	10.1029	10.9101	12.3773	10.3458
158	55.731	57.7588	61.3582	57.2423	0.15175	0.142555	0.155382	0.139867	10.2549	10.913	12.3528	10.6725
159	55.8855	57.5686	61.0348	57.8962	0.159184	0.14788	0.162398	0.146237	10.4069	10.9158	12.3283	10.9992
160	56.0401	57.3822	60.7187	58.5511	0.167021	0.153329	0.169589	0.153092	10.5589	10.9187	12.3038	11.3259
161	56.1949	57.1996	60.4098	59.2072	0.175279	0.158902	0.176952	0.160462	10.7109	10.9216	12.2793	11.6525
162	56.3499	57.0205	60.1078	59.865	0.183982	0.164601	0.184489	0.168376	10.8629	10.9245	12.2548	11.9792
163	56.5054	56.845	59.8123	60.5248	0.193149	0.170426	0.192199	0.176865	11.0149	10.9274	12.2303	12.3059
164	56.6615	56.6729	59.5232	61.1872	0.202803	0.176378	0.200082	0.185955	11.167	10.9302	12.2058	12.6326
165	56.8182	56.5041	59.2402	61.8527	0.212966	0.182458	0.208138	0.195674	11.319	10.9331	12.1813	12.9593
166	56.7049	56.3385	58.963	62.522	0.22352	0.188667	0.216366	0.206047	11.3696	10.936	12.1569	13.2859
167	56.5957	56.176	58.6915	63.1957	0.234473	0.195007	0.224765	0.217096	11.4203	10.9389	12.1324	13.6126
168	56.4903	56.0166	58.4256	63.8746	0.245837	0.201478	0.233337	0.228841	11.471	10.9418	12.1079	13.9393
169	56.3887	55.8601	58.1648	64.5596	0.257623	0.20808	0.242079	0.241296	11.5217	10.9446	12.0834	14.266
170	56.2907	55.7065	57.9092	65.2516	0.269841	0.214816	0.250992	0.254467	11.5723	10.9475	12.0589	14.5927
171	56.1963	55.5556	57.6585	64.6288	0.282504	0.221685	0.260074	0.267989	11.623	10.9504	12.0344	14.4883
172	56.1054	55.4075	57.4125	64.0211	0.295621	0.228689	0.269326	0.281853	11.6737	10.9533	12.0099	14.3839
173	56.0178	55.262	57.1712	63.4279	0.309205	0.235828	0.278745	0.296052	11.7243	10.9562	11.9854	14.2795
174	55.9336	55.1191	56.9342	62.8485	0.323267	0.243104	0.288332	0.310576	11.775	10.959	11.9609	14.175
175	55.8527	54.9787	56.7016	62.2824	0.337819	0.250517	0.298086	0.325416	11.8257	10.9619	11.9364	14.0706
176	55.7749	54.8408	56.4731	61.729	0.352873	0.258068	0.308005	0.340562	11.8764	10.9648	11.9119	13.9662
177	55.7002	54.7052	56.2487	61.1879	0.368442	0.265758	0.31809	0.356004	11.927	10.9677	11.8874	13.8618
178	55.6285	54.5719	56.0282	60.6586	0.384536	0.273587	0.328337	0.371731	11.9777	10.9706	11.8629	13.7574
179	55.5598	54.4409	55.8114	60.1405	0.40117	0.281557	0.338748	0.387732	12.0284	10.9734	11.8384	13.653
180	55.494	54.3121	55.5984	59.6333	0.418354	0.289668	0.34932	0.403996	12.079	10.9763	11.8139	13.5486
181	55.431	54.1855	55.3888	59.4501	0.436102	0.297921	0.360052	0.420687	12.1297	10.9792	11.7894	13.5567
182	55.3708	54.0609	55.1828	59.2713	0.454427	0.306317	0.370944	0.437811	12.1804	10.9821	11.7649	13.5648
183	55.3134	53.9384	54.98	59.0969	0.473342	0.314856	0.381994	0.455371	12.231	10.9849	11.7404	13.5729
184	55.2586	53.8179	54.7806	58.9266	0.492858	0.32354	0.3932	0.473372	12.2817	10.9878	11.7159	13.581
185	55.2064	53.6994	54.5842	58.7603	0.512991	0.332368	0.404562	0.491817	12.3324	10.9907	11.6914	13.5891
186	55.1567	53.5827	54.391	58.598	0.533752	0.341342	0.416078	0.510712	12.3831	10.9936	11.6669	13.5973
187	55.1096	53.4679	54.2007	58.4394	0.555155	0.350463	0.427747	0.530059	12.4337	10.9965	11.6424	13.6054
188	55.065	53.355	54.0133	58.2845	0.577214	0.35973	0.439567	0.549863	12.4844	10.9993	11.6179	13.6135
189	55.0228	53.2438	53.8288	58.1332	0.599942	0.369145	0.451536	0.570128	12.5351	11.0022	11.5934	13.6216
190	54.9829	53.1343	53.6469	57.9853	0.623353	0.378709	0.463654	0.590858	12.5857	11.0051	11.5689	13.6297
191	54.9454	53.0265	53.4678	57.8408	0.647461	0.388422	0.475919	0.612056	12.6364	11.008	11.5444	13.6378
192	54.9102	52.9204	53.2912	57.6994	0.672279	0.398284	0.488329	0.633726	12.6871	11.0109	11.5199	13.6459
193	54.8772	52.8159	53.1172	57.5613	0.697821	0.408297	0.500883	0.655872	12.7378	11.0137	11.4955	13.654
194	54.8465	52.7131	52.9456	57.4261	0.724102	0.41846	0.513579	0.678497	12.7884	11.0166	11.471	13.6621
195	54.8179	52.6117	52.7764	57.294	0.751135	0.428775	0.526415	0.701606	12.8391	11.0195	11.4465	13.6702
196	54.7915	52.5119	52.6096	57.1647	0.778934	0.439243	0.53939	0.725201	12.8898	11.0224	11.422	13.6783
197	54.7672	52.4136	52.445	57.0383	0.807513	0.449863	0.552501	0.749286	12.9404	11.0253	11.3975	13.6864
198	54.745	52.3167	52.2827	56.9145	0.836888	0.460636	0.565749	0.773865	12.9911	11.0281	11.373	13.6945
199	54.7248	52.2212	52.1225	56.7934	0.867071	0.471564	0.579129	0.79894	13.0418	11.031	11.3485	13.7026
200	54.7067	52.1272	51.9644	56.6749	0.898077	0.482646	0.592641	0.824516	13.0925	11.0339	11.324	13.7107
201	54.6905	52.0345	51.8083	57.197	0.92992	0.493883	0.606284	0.851154	13.1431	11.0368	11.2995	13.9575
202	54.6762	51.9431	51.6543	57.7232	0.962614	0.505275	0.620054	0.878856	13.1938	11.0397	11.275	14.2043
203	54.6639	51.8531	51.5022	58.2538	0.996175	0.516824	0.633951	0.907619	13.2445	11.0425	11.2505	14.4511
204	54.6535	51.7644	51.3521	58.7893	1.03061	0.528529	0.647972	0.937431	13.2951	11.0454	11.226	14.6979
205	54.645	51.6769	51.2038	59.3298	1.06595	0.540392	0.662115	0.968275	13.3458	11.0483	11.2015	14.9446
206	54.6383	51.5906	51.0573	59.8757	1.10219	0.552412	0.67638	1.00012	13.3965	11.0512	11.177	15.1914
207	54.6334	51.5055	50.9126	60.4274	1.13936	0.56459	0.690762	1.03294	13.4471	11.0541	11.1525	15.4382
208	54.6304	51.4217	50.7697	60.9852	1.17746	0.576927	0.705262	1.06667	13.4978	11.0569	11.128	15.685
209	54.6291	51.339	50.6284	61.5496	1.21651	0.589423	0.719877	1.10126	13.5485	11.0598	11.1035	15.9318
210	54.6295	51.2574	50.4888	62.121	1.25653	0.602079	0.734604	1.13664	13.5992	11.0627	11.079	16.1786
211	54.2374	50.986	50.3689	61.58	1.29693	0.615271	0.750085	1.17321	13.4957	10.986	11.0621	16.0419
212	53.8516	50.7145	50.247	61.0442	1.33768	0.629005	0.766342	1.21097	13.3923	10.9094	11.0452	15.9053
213	53.4718	50.443	50.1234	60.5138	1.37876	0.643289	0.783395	1.24991	13.2888	10.8327	11.0283	15.7686
214	53.0979	50.1718	49.9982	59.9887	1.42015	0.658128	0.801268	1.29005	13.1854	10.756	11.0114	15.632
215	52.7298	49.9009	49.8714	59.4691	1.4618	0.673529	0.819985	1.33138	13.0819	10.6794	10.9946	15.4953
216	52.3672	49.6304	49.7431	58.9551	1.5037	0.689498	0.839571	1.37389	12.9785	10.6027	10.9777	15.3587
217	52.01	49.3605	49.6136	58.4466	1.54581	0.706042	0.860051	1.41759	12.875	10.526	10.9608	15.2221
218	51.6581	49.0912	49.4827	57.9437	1.58811	0.723167	0.881452	1.46246	12.7716	10.4493	10.9439	15.0854
219	51.3112	48.8228	49.3508	57.4464	1.63056	0.740879	0.903803	1.5085	12.6681	10.3727	10.927	14.9488
220	50.9693	48.5552	49.2178	56.9548	1.67315	0.759186	0.927132	1.55569	12.5647	10.296	10.9101	14.8121
221	50.6323	48.2886	49.0838	56.4687	1.71583	0.778092	0.95147	1.60402	12.4612	10.2193	10.8932	14.6755
222	50.2999	48.023	48.949	55.9884	1.75859	0.797606	0.976847	1.65348	12.3578	10.1427	10.8763	14.5388
223	49.972	47.7586	48.8134	55.5136	1.8014	0.817731	1.0033	1.70405	12.2543	10.066	10.8594	14.4022
224	49.6486	47.4954	48.6771	55.0444	1.84422	0.838475	1.03085	1.75571	12.1509	9.98932	10.8425	14.2656
225	49.3295	47.2335	48.5402	54.5808	1.88703	0.859842	1.05954	1.80844	12.0474	9.91265	10.8256	14.1289
226	49.0146	46.9729	48.4029	54.1227	1.9298	0.881839	1.08941	1.86222	11.944	9.83598	10.8088	13.9923
227	48.7038	46.7138	48.2651	53.6701	1.97251	0.904471	1.12049	1.91702	11.8405	9.75931	10.7919	13.8556
228	48.397	46.4561	48.1269	53.2229	2.01513	0.927743	1.15282	1.97282	11.7371	9.68264	10.775	13.719
229	48.094	46.2	47.9885	52.7812	2.05764	0.951658	1.18645	2.02959	11.6336	9.60597	10.7581	13.5823
230	47.7949	45.9454	47.8499	52.3448	2.1	0.976223	1.22139	2.0873	11.5302	9.5293	10.7412	13.4457
231	47.6241	45.798	47.7112	51.9138	2.14255	1.00104	1.25771	2.14592	11.4825	9.50173	10.7243	13.3091
232	47.4552	45.6527	47.5724	51.488	2.18527	1.02612	1.29545	2.20541	11.4349	9.47416	10.7074	13.1724
233	47.2881	45.5094	47.4336	51.0673	2.22817	1.05144	1.33464	2.26574	11.3872	9.44658	10.6905	13.0358
234	47.1228	45.3682	47.2949	50.6518	2.27121	1.07701	1.37533	2.32687	11.3395	9.41901	10.6736	12.8991
235	46.9592	45.2288	47.1564	50.2414	2.3144	1.10282	1.41758	2.38877	11.2919	9.39144	10.6567	12.7625
236	46.7973	45.0913	47.0567	49.836	2.35773	1.12886	1.4606	2.4514	11.2442	9.36386	10.6573	12.6259
237	46.6371	44.9557	46.9589	49.4354	2.40118	1.15513	1.50442	2.51472	11.1966	9.33629	10.6579	12.4892
238	46.4785	44.8218	46.863	49.0398	2.44473	1.18163	1.54903	2.57868	11.1489	9.30872	10.6585	12.3526
239	46.3215	44.6897	46.7688	48.6489	2.48839	1.20835	1.59443	2.64324	11.1012	9.28114	10.6591	12.2159
240	46.1661	44.5593	46.6765	48.2628	2.53214	1.23529	1.64064	2.70837	11.0536	9.25357	10.6597	12.0793
241	46.0121	44.4305	46.5858	48.0153	2.57597	1.26245	1.68765	2.77374	11.0059	9.226	10.6603	12.0021
242	45.8597	44.3033	46.4968	47.771	2.61987	1.28981	1.73546	2.83934	10.9583	9.19842	10.6609	11.925
243	45.7086	44.1777	46.4095	47.5297	2.66382	1.31738	1.78409	2.90512	10.9106	9.17085	10.6615	11.8479
244	45.5591	44.0536	46.3237	47.2914	2.70782	1.34514	1.83354	2.97107	10.863	9.14328	10.6621	11.7707
245	45.4109	43.931	46.2395	47.056	2.75186	1.3731	1.8838	3.03714	10.8153	9.1157	10.6627	11.6936
246	45.264	43.8099	46.1568	46.8233	2.79593	1.40125	1.93489	3.10332	10.7676	9.08813	10.6633	11.6164
247	45.1185	43.6902	46.0755	46.5933	2.84001	1.42959	1.9868	3.16956	10.72	9.06056	10.6639	11.5393
248	44.9743	43.5719	45.9958	46.3661	2.8841	1.45811	2.03954	3.23585	10.6723	9.03298	10.6645	11.4621
249	44.8314	43.4549	45.9174	46.1413	2.92819	1.4868	2.09311	3.30215	10.6247	9.00541	10.6651	11.385
250	44.6897	43.3393	45.8404	45.9191	2.97226	1.51566	2.14752	3.36844	10.577	8.97784	10.6657	11.3079
251	44.5068	43.1175	45.7647	45.6994	3.01615	1.5444	2.20277	3.43468	10.5091	8.89727	10.6663	11.2307
252	44.3256	42.8983	45.6904	45.482	3.05984	1.57301	2.25886	3.50085	10.4411	8.81671	10.6669	11.1536
253	44.146	42.6817	45.6173	45.267	3.10333	1.60146	2.31579	3.56692	10.3732	8.73614	10.6675	11.0764
254	43.9679	42.4676	45.5455	45.0543	3.14659	1.62975	2.37357	3.63286	10.3053	8.65558	10.6681	10.9993
255	43.7914	42.2559	45.4749	44.8437	3.18962	1.65786	2.4322	3.69865	10.2374	8.57501	10.6687	10.9221
256	43.6164	42.0467	45.4055	44.6354	3.2324	1.68579	2.49168	3.76427	10.1694	8.49445	10.6693	10.845
257	43.4429	41.8398	45.3373	44.4291	3.27492	1.71353	2.55202	3.82967	10.1015	8.41388	10.6699	10.7679
258	43.2709	41.6352	45.2702	44.2249	3.31718	1.74106	2.61321	3.89485	10.0336	8.33332	10.6705	10.6907
259	43.1003	41.4328	45.2042	44.0228	3.35915	1.76837	2.67526	3.95977	9.96564	8.25276	10.6711	10.6136
260	42.9311	41.2325	45.1394	43.8226	3.40083	1.79546	2.73818	4.02441	9.89771	8.17219	10.6717	10.5364
261	42.7633	41.0344	44.9766	43.6243	3.4422	1.82232	2.80149	4.08875	9.82979	8.09163	10.6256	10.4593
262	42.5968	40.8383	44.8159	43.4279	3.48326	1.84893	2.86517	4.15276	9.76186	8.01106	10.5794	10.3821
263	42.4316	40.6442	44.6571	43.2334	3.524	1.87529	2.92921	4.21642	9.69393	7.9305	10.5332	10.305
264	42.2678	40.4521	44.5002	43.0406	3.56441	1.90139	2.99359	4.2797	9.626	7.84993	10.487	10.2279
265	42.1052	40.2619	44.3451	42.8497	3.60447	1.92722	3.0583	4.3426	9.55807	7.76937	10.4409	10.1507
266	41.9439	40.0735	44.1919	42.6604	3.64417	1.95277	3.1233	4.40508	9.49014	7.6888	10.3947	10.0736
267	41.7838	39.887	44.0404	42.4729	3.68352	1.97805	3.1886	4.46712	9.42221	7.60824	10.3485	9.99643
268	41.6249	39.7023	43.8906	42.2869	3.72249	2.00303	3.25416	4.52871	9.35428	7.52767	10.3024	9.91928
269	41.4672	39.5194	43.7425	42.1026	3.76109	2.02771	3.31998	4.58982	9.28635	7.44711	10.2562	9.84214
270	41.3106	39.3381	43.596	41.9199	3.7993	2.05209	3.38603	4.65045	9.21842	7.36654	10.21	9.765
271	41.177	39.3111	43.4511	41.8351	3.83721	2.07664	3.45229	4.71114	9.16172	7.36873	10.1638	9.73691
272	41.0442	39.2844	43.3077	41.7509	3.87481	2.10135	3.51876	4.7719	9.10502	7.37091	10.1177	9.70883
273	40.9123	39.2579	43.1658	41.6674	3.9121	2.12623	3.58541	4.83272	9.04831	7.3731	10.0715	9.68075
274	40.7814	39.2317	43.0255	41.5844	3.94907	2.15127	3.65223	4.89359	8.99161	7.37528	10.0253	9.65266
275	40.6513	39.2057	42.8865	41.5021	3.98572	2.17647	3.71919	4.9545	8.93491	7.37746	9.97914	9.62458
276	40.522	39.18	42.7489	41.4204	4.02203	2.20185	3.78629	5.01544	8.87821	7.37965	9.93297	9.59649
277	40.3936	39.1545	42.6127	41.3392	4.05801	2.22738	3.8535	5.07641	8.8215	7.38183	9.88679	9.56841
278	40.2661	39.1292	42.4778	41.2586	4.09364	2.25309	3.92081	5.1374	8.7648	7.38402	9.84062	9.54033
279	40.1393	39.1042	42.3443	41.1786	4.12893	2.27895	3.9882	5.19841	8.7081	7.3862	9.79445	9.51224
280	40.0134	39.0794	42.212	41.0991	4.16386	2.30499	4.05566	5.25941	8.65139	7.38838	9.74827	9.48416
281	39.8882	39.0548	42.0809	41.0201	4.19843	2.33118	4.12317	5.32041	8.59469	7.39057	9.7021	9.45608
282	39.7638	39.0305	41.9511	40.9417	4.23265	2.35755	4.19071	5.3814	8.53799	7.39275	9.65593	9.42799
283	39.6402	39.0064	41.8224	40.8638	4.26649	2.38408	4.25827	5.44238	8.48128	7.39494	9.60976	9.39991
284	39.5174	38.9825	41.6949	40.7864	4.29996	2.41077	4.32583	5.50332	8.42458	7.39712	9.56358	9.37183
285	39.3953	38.9588	41.5686	40.7096	4.33306	2.43763	4.39338	5.56424	8.36788	7.3993	9.51741	9.34374
286	39.2739	38.9353	41.485	40.6332	4.36577	2.46466	4.46117	5.62511	8.31118	7.40149	9.49264	9.31566
287	39.1532	38.9121	41.4022	40.5573	4.3981	2.49185	4.52921	5.68593	8.25447	7.40367	9.46787	9.28757
288	39.0333	38.8891	41.3201	40.4819	4.43005	2.51921	4.59747	5.74671	8.19777	7.40586	9.4431	9.25949
289	38.914	38.8663	41.2387	40.4069	4.4616	2.54674	4.66596	5.80741	8.14107	7.40804	9.41833	9.23141
290	38.7955	38.8436	41.1581	40.3325	4.49275	2.57443	4.73466	5.86806	8.08436	7.41022	9.39356	9.20332
291	38.8111	38.7993	41.0781	40.2584	4.52414	2.6022	4.80357	5.92862	8.10095	7.40039	9.36879	9.17524
292	38.8267	38.7553	40.9987	40.1849	4.55575	2.63006	4.87267	5.9891	8.11753	7.39056	9.34402	9.14715
293	38.8424	38.7116	40.92	40.1118	4.5876	2.65801	4.94196	6.0495	8.13412	7.38072	9.31925	9.11907
294	38.8581	38.6682	40.842	40.0391	4.61967	2.68603	5.01142	6.1098	8.15071	7.37089	9.29448	9.09099
295	38.8738	38.6252	40.7646	39.9668	4.65198	2.71413	5.08106	6.16999	8.16729	7.36106	9.26971	9.0629
296	38.8896	38.5824	40.6878	39.895	4.68452	2.74231	5.15085	6.23008	8.18388	7.35122	9.24494	9.03482
297	38.9053	38.5399	40.6116	39.8235	4.7173	2.77057	5.2208	6.29005	8.20046	7.34139	9.22017	9.00674
298	38.9212	38.4977	40.536	39.7525	4.75032	2.7989	5.2909	6.34991	8.21705	7.33155	9.1954	8.97865
299	38.937	38.4558	40.461	39.6819	4.78357	2.82731	5.36112	6.40963	8.23363	7.32172	9.17062	8.95057
300	38.9529	38.4141	40.3866	39.6117	4.81707	2.85579	5.43148	6.46922	8.25022	7.31189	9.14585	8.92249
301	38.9689	38.3728	40.3127	39.6361	4.85081	2.88434	5.50195	6.52937	8.2668	7.30205	9.12108	8.94503
302	38.9848	38.3317	40.2394	39.6605	4.88479	2.91296	5.57254	6.59009	8.28339	7.29222	9.09631	8.96757
303	39.0008	38.2909	40.1666	39.6851	4.91902	2.94165	5.64322	6.65138	8.29997	7.28239	9.07154	8.99011
304	39.0169	38.2504	40.0944	39.7096	4.95349	2.97041	5.714	6.71325	8.31656	7.27255	9.04677	9.01265
305	39.0329	38.2101	40.0226	39.7343	4.98822	2.99923	5.78487	6.77571	8.33314	7.26272	9.022	9.0352
306	39.049	38.1701	39.9514	39.7591	5.02319	3.02811	5.85581	6.83875	8.34973	7.25288	8.99723	9.05774
307	39.0652	38.1304	39.8807	39.7839	5.05841	3.05706	5.92682	6.90238	8.36631	7.24305	8.97246	9.08028
308	39.0814	38.0909	39.8105	39.8088	5.09389	3.08606	5.99789	6.96661	8.3829	7.23322	8.94769	9.10282
309	39.0976	38.0517	39.7408	39.8338	5.12963	3.11513	6.06901	7.03144	8.39948	7.22338	8.92292	9.12537
310	39.1138	38.0127	39.6715	39.8588	5.16562	3.14425	6.14018	7.09687	8.41607	7.21355	8.89815	9.14791
311	39.0712	37.9903	39.6028	39.8839	5.20156	3.1735	6.21138	7.16292	8.40057	7.21289	8.87338	9.17045
312	39.0287	37.9682	39.5345	39.9091	5.23744	3.20288	6.28262	7.22958	8.38507	7.21223	8.84861	9.19299
313	38.9864	37.9461	39.4666	39.9344	5.27327	3.23237	6.35387	7.29687	8.36957	7.21157	8.82384	9.21553
314	38.9443	37.9243	39.3992	39.9598	5.30905	3.26199	6.42514	7.36478	8.35408	7.21091	8.79907	9.23808
315	38.9024	37.9026	39.3322	39.9853	5.34476	3.29174	6.49641	7.43333	8.33858	7.21025	8.7743	9.26062
316	38.8607	37.881	39.2657	40.0108	5.38041	3.32161	6.56768	7.50251	8.32308	7.20959	8.74953	9.28316
317	38.8192	37.8596	39.1995	40.0364	5.416	3.35159	6.63894	7.57233	8.30758	7.20893	8.72476	9.3057
318	38.7779	37.8384	39.1338	40.0621	5.45153	3.38171	6.71018	7.6428	8.29208	7.20827	8.69999	9.32825
319	38.7367	37.8174	39.0686	40.0879	5.48699	3.41194	6.78139	7.71392	8.27658	7.20761	8.67522	9.35079
320	38.6957	37.7965	39.0037	40.1137	5.52238	3.44229	6.85258	7.7857	8.26109	7.20695	8.65045	9.37333
321	38.6549	37.7757	38.9392	40.1396	5.5577	3.47277	6.92372	7.85814	8.24559	7.20629	8.62568	9.39587
322	38.6143	37.7551	38.8751	40.1657	5.59295	3.50336	6.99482	7.93125	8.23009	7.20563	8.6009	9.41841
323	38.5738	37.7346	38.8114	40.1918	5.62813	3.53407	7.06586	8.00503	8.21459	7.20497	8.57613	9.44096
324	38.5336	37.7143	38.748	40.218	5.66323	3.56491	7.13684	8.07949	8.19909	7.20431	8.55136	9.4635
325	38.4935	37.6942	38.685	40.2442	5.69825	3.59586	7.20776	8.15463	8.18359	7.20366	8.52659	9.48604
326	38.4535	37.6742	38.6224	40.2706	5.73319	3.62693	7.27859	8.23047	8.16809	7.203	8.50182	9.50858
327	38.4137	37.6543	38.5602	40.297	5.76806	3.65812	7.34934	8.30699	8.1526	7.20234	8.47705	9.53112
328	38.3741	37.6346	38.4983	40.3235	5.80284	3.68943	7.42001	8.38422	8.1371	7.20168	8.45228	9.55367
329	38.3347	37.615	38.4368	40.3502	5.83754	3.72085	7.49057	8.46215	8.1216	7.20102	8.42751	9.57621
330	38.2954	37.5956	38.3756	40.3769	5.87215	3.75239	7.56104	8.54079	8.1061	7.20036	8.40274	9.59875
331	38.1714	37.5517	38.3147	40.2984	5.9062	3.78393	7.63139	8.61918	8.04335	7.18577	8.37797	9.56582
332	38.0481	37.508	38.2542	40.2204	5.93968	3.81547	7.70162	8.69732	7.9806	7.17118	8.3532	9.53289
333	37.9254	37.4646	38.194	40.1428	5.9726	3.84701	7.77174	8.77518	7.91785	7.15659	8.32843	9.49996
334	37.8034	37.4214	38.1342	40.0656	6.00495	3.87854	7.84172	8.85277	7.85511	7.142	8.30366	9.46703
335	37.682	37.3785	38.0746	39.9888	6.03672	3.91006	7.91156	8.93007	7.79236	7.12741	8.27889	9.4341
336	37.5613	37.3358	37.9867	39.9124	6.06793	3.94158	7.981	9.00707	7.72961	7.11282	8.23809	9.40116
337	37.4412	37.2933	37.8994	39.8364	6.09856	3.97308	8.05	9.08378	7.66686	7.09823	8.19729	9.36823
338	37.3217	37.251	37.8124	39.7607	6.12862	4.00458	8.11858	9.16017	7.60411	7.08364	8.15649	9.3353
339	37.2029	37.209	37.726	39.6855	6.15811	4.03605	8.18671	9.23624	7.54136	7.06905	8.1157	9.30237
340	37.0846	37.1672	37.64	39.6106	6.18702	4.06752	8.2544	9.31199	7.47861	7.05446	8.0749	9.26944
341	36.967	37.1256	37.5544	39.536	6.21536	4.09896	8.32162	9.38741	7.41586	7.03988	8.0341	9.23651
342	36.8499	37.0842	37.4693	39.4618	6.24313	4.13038	8.38839	9.46248	7.35311	7.02529	7.9933	9.20358
343	36.7334	37.0431	37.3846	39.388	6.27033	4.16179	8.45469	9.5372	7.29037	7.0107	7.9525	9.17065
344	36.6175	37.0021	37.3004	39.3145	6.29695	4.19317	8.5205	9.61156	7.22762	6.99611	7.9117	9.13772
345	36.5022	36.9614	37.2165	39.2413	6.323	4.22452	8.58583	9.68556	7.16487	6.98152	7.8709	9.10478
346	36.3874	36.9208	37.1331	39.1685	6.34848	4.25585	8.65067	9.75919	7.10212	6.96693	7.8301	9.07185
347	36.2732	36.8805	37.0501	39.096	6.37339	4.28715	8.71501	9.83244	7.03937	6.95234	7.78931	9.03892
348	36.1596	36.8403	36.9675	39.0239	6.39774	4.31842	8.77885	9.90531	6.97662	6.93775	7.74851	9.00599
349	36.0465	36.8004	36.8853	38.952	6.42151	4.34965	8.84217	9.97778	6.91387	6.92316	7.70771	8.97306
350	35.9339	36.7606	36.8035	38.8805	6.44472	4.38086	8.90498	10.0499	6.85112	6.90857	7.66691	8.94013
351	35.8219	36.7211	36.7221	38.8093	6.46737	4.41202	8.96726	10.1215	6.78837	6.89398	7.62611	8.9072
352	35.7104	36.6817	36.641	38.7384	6.48946	4.44316	9.02901	10.1928	6.72563	6.87939	7.58531	8.87427
353	35.5994	36.6426	36.5604	38.6679	6.51098	4.47425	9.09023	10.2636	6.66288	6.8648	7.54452	8.84134
354	35.489	36.6036	36.4801	38.5976	6.53195	4.5053	9.15091	10.334	6.60013	6.85021	7.50372	8.8084
355	35.379	36.5648	36.4001	38.5276	6.55237	4.53631	9.21105	10.404	6.53738	6.83562	7.46292	8.77547
356	35.2696	36.5261	36.3206	38.4579	6.57223	4.56728	9.27064	10.4736	6.47463	6.82104	7.42212	8.74254
357	35.1606	36.4877	36.2414	38.3885	6.59154	4.5982	9.32967	10.5427	6.41188	6.80645	7.38132	8.70961
358	35.0522	36.4494	36.1625	38.3194	6.61031	4.62908	9.38814	10.6114	6.34913	6.79186	7.34052	8.67668
359	34.9442	36.4113	36.084	38.2506	6.62853	4.6599	9.44605	10.6796	6.28638	6.77727	7.29972	8.64375
360	34.8368	36.3734	36.0058	38.182	6.64621	4.69068	9.5034	10.7473	6.22364	6.76268	7.25893	8.61082
361	34.7298	36.3357	35.928	38.1138	6.66335	4.72141	9.56017	10.8146	6.16089	6.74809	7.21813	8.57789
362	34.6233	36.2981	35.8505	38.0458	6.67995	4.75208	9.61637	10.8814	6.09814	6.7335	7.17733	8.54495
363	34.5173	36.2607	35.7733	37.978	6.69603	4.7827	9.67198	10.9478	6.03539	6.71891	7.13653	8.51202
364	34.4117	36.2234	35.6965	37.9106	6.71158	4.81326	9.72702	11.0136	5.97264	6.70432	7.09573	8.47909
365	34.3066	36.1864	35.62	37.8434	6.7266	4.84377	9.78147	11.079	5.90989	6.68973	7.05493	8.44616
366	34.3024	36.1755	35.6132	37.8348	6.71903	4.85258	9.76123	11.078	5.90989	6.68973	7.05493	8.44616
367	34.3216	36.1891	35.6908	37.8501	6.70908	4.86467	9.74972	11.0756	5.92033	6.70049	7.10021	8.45461
368	34.3409	36.2026	35.7685	37.8655	6.69919	4.87682	9.73854	11.0733	5.93078	6.71125	7.14548	8.46307
369	34.3602	36.2161	35.8464	37.8808	6.68937	4.88904	9.72768	11.0711	5.94122	6.722	7.19075	8.47152
370	34.3794	36.2297	35.9243	37.8961	6.67962	4.90132	9.71713	11.0689	5.95167	6.73276	7.23603	8.47997
371	34.3987	36.2432	36.0024	37.9115	6.66994	4.91367	9.70692	11.0668	5.96211	6.74352	7.2813	8.48842
372	34.4179	36.2567	36.0807	37.9268	6.66032	4.92608	9.69703	11.0648	5.97255	6.75428	7.32658	8.49688
373	34.4372	36.2702	36.159	37.9421	6.65078	4.93855	9.68746	11.0629	5.983	6.76503	7.37185	8.50533
374	34.4564	36.2837	36.2374	37.9575	6.6413	4.95109	9.67822	11.061	5.99344	6.77579	7.41712	8.51378
375	34.4757	36.2972	36.316	37.9728	6.63189	4.9637	9.6693	11.0593	6.00388	6.78655	7.4624	8.52223
376	34.4949	36.3107	36.3948	37.9881	6.62255	4.97637	9.66071	11.0575	6.01433	6.79731	7.50767	8.53069
377	34.5142	36.3242	36.4736	38.0034	6.61328	4.98911	9.65245	11.0559	6.02477	6.80806	7.55295	8.53914
378	34.5334	36.3377	36.5525	38.0187	6.60407	5.00191	9.64452	11.0543	6.03521	6.81882	7.59822	8.54759
379	34.5527	36.3512	36.6316	38.034	6.59493	5.01478	9.63691	11.0529	6.04566	6.82958	7.64349	8.55604
380	34.5719	36.3647	36.7108	38.0493	6.58586	5.02771	9.62964	11.0515	6.0561	6.84034	7.68877	8.5645
381	34.5911	36.3782	36.7901	38.0646	6.57685	5.04071	9.62269	11.0501	6.06654	6.85109	7.73404	8.57295
382	34.6104	36.3917	36.8696	38.0799	6.56791	5.05378	9.61608	11.0488	6.07699	6.86185	7.77932	8.5814
383	34.6296	36.4051	36.9491	38.0952	6.55904	5.06692	9.6098	11.0477	6.08743	6.87261	7.82459	8.58985
384	34.6488	36.4186	37.0288	38.1105	6.55023	5.08012	9.60386	11.0465	6.09787	6.88337	7.86986	8.59831
385	34.6681	36.4321	37.1086	38.1258	6.54149	5.09339	9.59824	11.0455	6.10832	6.89412	7.91514	8.60676
386	34.6873	36.4456	37.1886	38.1411	6.53282	5.10673	9.59296	11.0445	6.11876	6.90488	7.96041	8.61521
387	34.7065	36.459	37.2686	38.1564	6.52421	5.12014	9.58802	11.0436	6.12921	6.91564	8.00569	8.62366
388	34.7258	36.4725	37.3488	38.1717	6.51567	5.13361	9.58341	11.0428	6.13965	6.9264	8.05096	8.63212
389	34.745	36.4859	37.4291	38.1869	6.50719	5.14716	9.57914	11.0421	6.15009	6.93715	8.09623	8.64057
390	34.7642	36.4994	37.5095	38.2022	6.49877	5.16077	9.57521	11.0414	6.16054	6.94791	8.14151	8.64902
391	34.7834	36.5128	37.59	38.2175	6.49043	5.17445	9.57161	11.0408	6.17098	6.95867	8.18678	8.65747
392	34.8027	36.5263	37.6706	38.2327	6.48214	5.1882	9.56836	11.0403	6.18142	6.96943	8.23206	8.66593
393	34.8219	36.5397	37.7514	38.248	6.47392	5.20203	9.56544	11.0398	6.19187	6.98018	8.27733	8.67438
394	34.8411	36.5532	37.8323	38.2632	6.46577	5.21592	9.56286	11.0394	6.20231	6.99094	8.3226	8.68283
395	34.8603	36.5666	37.9133	38.2785	6.45768	5.22988	9.56063	11.0391	6.21275	7.0017	8.36788	8.69128
396	34.8795	36.5801	37.9944	38.2938	6.44965	5.24391	9.55874	11.0389	6.2232	7.01246	8.41315	8.69974
397	34.8987	36.5935	38.0756	38.309	6.44169	5.25801	9.55719	11.0387	6.23364	7.02321	8.45843	8.70819
398	34.9179	36.6069	38.157	38.3242	6.43379	5.27219	9.55598	11.0386	6.24408	7.03397	8.5037	8.71664
399	34.9371	36.6204	38.2385	38.3395	6.42595	5.28643	9.55512	11.0386	6.25453	7.04473	8.54897	8.72509
400	34.9563	36.6338	38.3201	38.3547	6.41818	5.30075	9.55461	11.0386	6.26497	7.05549	8.59425	8.73355
401	34.9755	36.6472	38.4018	38.37	6.41048	5.31514	9.55444	11.0388	6.27541	7.06624	8.63952	8.742
402	34.9947	36.6606	38.4836	38.3852	6.40283	5.3296	9.55462	11.039	6.28586	7.077	8.6848	8.75045
403	35.0139	36.6741	38.5656	38.4004	6.39525	5.34413	9.55515	11.0392	6.2963	7.08776	8.73007	8.7589
404	35.0331	36.6875	38.6476	38.4156	6.38773	5.35873	9.55603	11.0396	6.30675	7.09852	8.77534	8.76736
405	35.0523	36.7009	38.7298	38.4309	6.38027	5.37341	9.55726	11.04	6.31719	7.10927	8.82062	8.77581
406	35.0715	36.7143	38.8121	38.4461	6.37288	5.38816	9.55883	11.0405	6.32763	7.12003	8.86589	8.78426
407	35.0906	36.7277	38.8945	38.4613	6.36555	5.40299	9.56076	11.041	6.33808	7.13079	8.91117	8.79271
408	35.1098	36.7411	38.977	38.4765	6.35828	5.41788	9.56305	11.0416	6.34852	7.14155	8.95644	8.80117
409	35.129	36.7546	39.0597	38.4917	6.35107	5.43286	9.56568	11.0423	6.35896	7.1523	9.00171	8.80962
410	35.1482	36.768	39.1425	38.5069	6.34392	5.4479	9.56867	11.0431	6.36941	7.16306	9.04699	8.81807
411	35.1673	36.7814	39.2253	38.5221	6.33684	5.46302	9.57201	11.0439	6.37985	7.17382	9.09226	8.82652
412	35.1865	36.7948	39.3083	38.5373	6.32982	5.47822	9.57572	11.0448	6.39029	7.18458	9.13754	8.83498
413	35.2057	36.8082	39.3915	38.5525	6.32285	5.49349	9.57977	11.0458	6.40074	7.19533	9.18281	8.84343
414	35.2248	36.8216	39.4747	38.5677	6.31596	5.50884	9.58419	11.0469	6.41118	7.20609	9.22808	8.85188
415	35.244	36.835	39.558	38.5829	6.30912	5.52426	9.58896	11.048	6.42162	7.21685	9.27336	8.86033
416	35.2631	36.8812	39.6415	38.5981	6.30234	5.53989	9.5941	11.0492	6.43207	7.24653	9.31863	8.86879
417	35.2823	36.9274	39.7251	38.6132	6.29562	5.55573	9.59959	11.0505	6.44251	7.27622	9.36391	8.87724
418	35.3014	36.9736	39.8088	38.6284	6.28897	5.57179	9.60545	11.0518	6.45296	7.3059	9.40918	8.88569
419	35.3206	37.0198	39.8926	38.6436	6.28237	5.58805	9.61166	11.0532	6.4634	7.33559	9.45445	8.89414
420	35.3397	37.066	39.9765	38.6588	6.27584	5.60454	9.61824	11.0547	6.47384	7.36527	9.49973	8.9026
421	35.3864	37.1123	40.0606	38.6724	6.26943	5.62124	9.62519	11.0562	6.5009	7.39496	9.545	8.91023
422	35.4332	37.1585	40.1447	38.6861	6.26315	5.63816	9.63249	11.0578	6.52796	7.42464	9.59028	8.91786
423	35.4801	37.2047	40.229	38.6998	6.25701	5.6553	9.64017	11.0595	6.55502	7.45432	9.63555	8.92549
424	35.5269	37.251	40.3134	38.7134	6.25099	5.67266	9.64821	11.0612	6.58208	7.48401	9.68082	8.93312
425	35.5738	37.2972	40.3979	38.7271	6.24511	5.69024	9.65662	11.063	6.60914	7.51369	9.7261	8.94075
426	35.6207	37.3435	40.4826	38.7407	6.23935	5.70805	9.66539	11.0649	6.6362	7.54338	9.77137	8.94838
427	35.6676	37.3898	40.5673	38.7544	6.23372	5.72608	9.67454	11.0668	6.66326	7.57306	9.81665	8.95601
428	35.7146	37.4361	40.6522	38.768	6.22822	5.74434	9.68405	11.0687	6.69032	7.60275	9.86192	8.96364
429	35.7616	37.4823	40.7372	38.7817	6.22286	5.76284	9.69394	11.0708	6.71738	7.63243	9.9072	8.97127
430	35.8086	37.5286	40.8223	38.7953	6.21762	5.78156	9.70419	11.0729	6.74444	7.66212	9.95247	8.9789
431	35.8556	37.575	40.9075	38.809	6.21251	5.80051	9.71482	11.0751	6.77151	7.6918	9.99774	8.98653
432	35.9027	37.6213	40.9928	38.8226	6.20754	5.8197	9.72582	11.0773	6.79857	7.72148	10.043	8.99416
433	35.9498	37.6676	41.0783	38.8362	6.20269	5.83913	9.7372	11.0796	6.82563	7.75117	10.0883	9.00179
434	35.9969	37.7139	41.1638	38.8499	6.19797	5.85879	9.74894	11.0819	6.85269	7.78085	10.1336	9.00942
435	36.044	37.7603	41.2495	38.8635	6.19339	5.87869	9.76107	11.0844	6.87975	7.81054	10.1788	9.01705
436	36.0912	37.8066	41.2972	38.8771	6.18893	5.89883	9.7734	11.0868	6.90681	7.84022	10.2045	9.02468
437	36.1384	37.853	41.3449	38.8907	6.1846	5.91922	9.78593	11.0894	6.93387	7.86991	10.2301	9.03231
438	36.1856	37.8993	41.3926	38.9043	6.18041	5.93985	9.79868	11.092	6.96093	7.89959	10.2558	9.03994
439	36.2329	37.9457	41.4404	38.918	6.17634	5.96073	9.81162	11.0947	6.98799	7.92927	10.2814	9.04757
440	36.2802	37.9921	41.4882	38.9316	6.17241	5.98185	9.82478	11.0974	7.01505	7.95896	10.3071	9.05521
441	36.3274	38.0385	41.536	38.9452	6.16861	6.00322	9.83813	11.1002	7.04211	7.98864	10.3327	9.06284
442	36.3748	38.0849	41.5838	38.9588	6.16493	6.02485	9.8517	11.103	7.06917	8.01833	10.3583	9.07047
443	36.4221	38.1313	41.6317	38.9724	6.16139	6.04673	9.86547	11.1059	7.09623	8.04801	10.384	9.0781
444	36.4695	38.1778	41.6796	38.986	6.15798	6.06886	9.87945	11.1089	7.12329	8.0777	10.4096	9.08573
445	36.5169	38.2242	41.7275	38.9996	6.1547	6.09125	9.89364	11.112	7.15035	8.10738	10.4353	9.09336
446	36.5643	38.2707	41.7754	39.0131	6.15155	6.1139	9.90803	11.115	7.17741	8.13706	10.4609	9.10099
447	36.6118	38.3171	41.8234	39.0267	6.14854	6.13682	9.92263	11.1182	7.20447	8.16675	10.4866	9.10862
448	36.6592	38.3636	41.8713	39.0403	6.14565	6.15999	9.93744	11.1214	7.23153	8.19643	10.5122	9.11625
449	36.7067	38.4101	41.9193	39.0539	6.1429	6.18343	9.95246	11.1247	7.25859	8.22612	10.5378	9.12388
450	36.7543	38.4566	41.9674	39.0675	6.14027	6.20713	9.96768	11.1281	7.28565	8.2558	10.5635	9.13151
451	36.8018	38.5031	42.0154	39.081	6.13778	6.23111	9.98312	11.1315	7.31271	8.28549	10.5891	9.13914
452	36.8494	38.5496	42.0635	39.0946	6.13542	6.25535	9.99876	11.1349	7.33977	8.31517	10.6148	9.14677
453	36.897	38.5962	42.1116	39.1082	6.1332	6.27987	10.0146	11.1385	7.36683	8.34486	10.6404	9.1544
454	36.9446	38.6427	42.1598	39.1217	6.1311	6.30466	10.0307	11.1421	7.39389	8.37454	10.6661	9.16203
455	36.9922	38.6893	42.2079	39.1353	6.12914	6.32972	10.0469	11.1457	7.42095	8.40422	10.6917	9.16966
456	37.0399	38.7359	42.2561	39.1489	6.12731	6.35507	10.0634	11.1494	7.44801	8.43391	10.7174	9.17729
457	37.0875	38.7825	42.3043	39.1624	6.12561	6.38069	10.0801	11.1532	7.47507	8.46359	10.743	9.18493
458	37.1353	38.8291	42.3526	39.176	6.12405	6.4066	10.097	11.157	7.50213	8.49328	10.7686	9.19256
459	37.183	38.8757	42.4009	39.1895	6.12262	6.43279	10.1141	11.1609	7.52919	8.52296	10.7943	9.20019
460	37.2307	38.9224	42.4492	39.2031	6.12132	6.45927	10.1314	11.1649	7.55625	8.55265	10.8199	9.20782
461	37.2785	38.969	42.4975	39.2166	6.12015	6.48604	10.149	11.1689	7.58331	8.58233	10.8456	9.21545
462	37.3263	39.0157	42.5458	39.2301	6.11912	6.5131	10.1667	11.173	7.61037	8.61201	10.8712	9.22308
463	37.3741	39.0624	42.5942	39.2437	6.11822	6.54045	10.1847	11.1771	7.63743	8.6417	10.8969	9.23071
464	37.4219	39.1091	42.6426	39.2572	6.11745	6.56809	10.2028	11.1813	7.66449	8.67138	10.9225	9.23834
465	37.4698	39.1558	42.6911	39.2707	6.11682	6.59604	10.2212	11.1856	7.69156	8.70107	10.9481	9.24597
466	37.5177	39.2025	42.7396	39.2843	6.11632	6.62428	10.2398	11.1899	7.71862	8.73075	10.9738	9.2536
467	37.5655	39.2493	42.788	39.2978	6.11596	6.65282	10.2586	11.1943	7.74568	8.76044	10.9994	9.26123
468	37.6135	39.2961	42.8366	39.3113	6.11573	6.68167	10.2776	11.1987	7.77274	8.79012	11.0251	9.26886
469	37.6614	39.3429	42.8851	39.3248	6.11563	6.71082	10.2968	11.2032	7.7998	8.81981	11.0507	9.27649
470	37.7094	39.3897	42.9337	39.3383	6.11567	6.74028	10.3163	11.2078	7.82686	8.84949	11.0764	9.28412
471	37.7573	39.4365	42.9823	39.3519	6.11585	6.77005	10.3359	11.2124	7.85392	8.87917	11.102	9.29175
472	37.8053	39.4834	43.031	39.3654	6.11616	6.80014	10.3558	11.2171	7.88098	8.90886	11.1276	9.29938
473	37.8534	39.5303	43.0796	39.3789	6.1166	6.83054	10.3759	11.2218	7.90804	8.93854	11.1533	9.30701
474	37.9014	39.5771	43.1283	39.3924	6.11718	6.86125	10.3962	11.2266	7.9351	8.96823	11.1789	9.31464
475	37.9495	39.6241	43.1771	39.4059	6.1179	6.89229	10.4167	11.2315	7.96216	8.99791	11.2046	9.32227
476	38.0089	39.6247	43.2258	39.4339	6.11878	6.9234	10.4374	11.2365	7.99558	9.00272	11.2302	9.33776
477	38.0684	39.6253	43.2746	39.462	6.11984	6.95459	10.4583	11.2416	8.02901	9.00754	11.2559	9.35324
478	38.1279	39.6259	43.3235	39.49	6.12106	6.98586	10.4794	11.2469	8.06243	9.01235	11.2815	9.36872
479	38.1875	39.6266	43.3723	39.5181	6.12245	7.01721	10.5008	11.2523	8.09585	9.01716	11.3072	9.3842
480	38.2471	39.6273	43.4212	39.5462	6.12401	7.04863	10.5224	11.2578	8.12928	9.02197	11.3328	9.39969
481	38.3067	39.6281	43.4701	39.5742	6.12574	7.08014	10.5441	11.2634	8.1627	9.02679	11.3584	9.41517
482	38.3664	39.6288	43.5191	39.6023	6.12764	7.11172	10.5661	11.2692	8.19612	9.0316	11.3841	9.43065
483	38.4262	39.6296	43.568	39.6304	6.12971	7.14338	10.5883	11.2751	8.22955	9.03641	11.4097	9.44613
484	38.486	39.6305	43.6171	39.6584	6.13195	7.17512	10.6108	11.2812	8.26297	9.04122	11.4354	9.46162
485	38.5458	39.6314	43.6661	39.6865	6.13437	7.20693	10.6334	11.2874	8.29639	9.04604	11.461	9.4771
486	38.6056	39.6323	43.7152	39.7146	6.13696	7.23883	10.6563	11.2937	8.32982	9.05085	11.4867	9.49258
487	38.6655	39.6332	43.7643	39.7427	6.13972	7.2708	10.6793	11.3001	8.36324	9.05566	11.5123	9.50806
488	38.7255	39.6341	43.8134	39.7708	6.14265	7.30285	10.7026	11.3067	8.39667	9.06048	11.5379	9.52355
489	38.7854	39.6351	43.8626	39.7989	6.14576	7.33498	10.7261	11.3134	8.43009	9.06529	11.5636	9.53903
490	38.8454	39.6361	43.9118	39.8269	6.14904	7.36719	10.7498	11.3202	8.46351	9.0701	11.5892	9.55451
491	38.9055	39.6372	43.9611	39.855	6.15249	7.39948	10.7737	11.3272	8.49694	9.07491	11.6149	9.56999
492	38.9656	39.6383	44.0104	39.8831	6.15612	7.43184	10.7979	11.3343	8.53036	9.07973	11.6405	9.58548
493	39.0257	39.6394	44.0597	39.9113	6.15993	7.46428	10.8222	11.3415	8.56378	9.08454	11.6662	9.60096
494	39.0859	39.6405	44.109	39.9394	6.16391	7.4968	10.8468	11.3489	8.59721	9.08935	11.6918	9.61644
495	39.1461	39.6417	44.1584	39.9675	6.16807	7.5294	10.8716	11.3564	8.63063	9.09416	11.7174	9.63192
496	39.2064	39.6429	44.2079	39.9956	6.1724	7.56208	10.8966	11.364	8.66405	9.09898	11.7431	9.64741
497	39.2667	39.6441	44.2573	40.0237	6.17691	7.59484	10.9218	11.3718	8.69748	9.10379	11.7687	9.66289
498	39.327	39.6453	44.3068	40.0518	6.1816	7.62767	10.9472	11.3797	8.7309	9.1086	11.7944	9.67837
499	39.3874	39.6466	44.3563	40.08	6.18647	7.66059	10.9729	11.3877	8.76433	9.11341	11.82	9.69385
500	39.4478	39.6479	44.4059	40.1081	6.19151	7.69358	10.9987	11.3959	8.79775	9.11823	11.8457	9.70934
501	39.5082	39.6493	44.4555	40.1362	6.19674	7.72665	11.0248	11.4041	8.83117	9.12304	11.8713	9.72482
502	39.5687	39.6506	44.5051	40.1644	6.20214	7.7598	11.0511	11.4126	8.8646	9.12785	11.897	9.7403
503	39.6292	39.652	44.5548	40.1925	6.20773	7.79302	11.0776	11.4211	8.89802	9.13266	11.9226	9.75578
504	39.6898	39.6535	44.6045	40.2206	6.21349	7.82633	11.1043	11.4298	8.93144	9.13748	11.9482	9.77127
505	39.7504	39.6549	44.6543	40.2488	6.21944	7.85971	11.1312	11.4386	8.96487	9.14229	11.9739	9.78675
506	39.8111	39.6564	44.7066	40.2769	6.22557	7.89318	11.1584	11.4476	8.99829	9.1471	12.0007	9.80223
507	39.8717	39.6579	44.7589	40.3051	6.23188	7.92672	11.1858	11.4566	9.03171	9.15191	12.0275	9.81771
508	39.9324	39.6594	44.8112	40.3333	6.23837	7.96034	11.2134	11.4658	9.06514	9.15673	12.0544	9.8332
509	39.9932	39.661	44.8636	40.3614	6.24505	7.99403	11.2412	11.4752	9.09856	9.16154	12.0812	9.84868
510	40.054	39.6626	44.9161	40.3896	6.25191	8.02781	11.2693	11.4847	9.13198	9.16635	12.108	9.86416
511	40.1148	39.6642	44.9686	40.4178	6.25895	8.06166	11.2975	11.4943	9.16541	9.17116	12.1348	9.87964
512	40.1757	39.6658	45.0211	40.4459	6.26618	8.0956	11.326	11.504	9.19883	9.17598	12.1617	9.89513
513	40.2366	39.6675	45.0737	40.4741	6.2736	8.12961	11.3548	11.5139	9.23226	9.18079	12.1885	9.91061
514	40.2976	39.6692	45.1263	40.5023	6.2812	8.1637	11.3837	11.5239	9.26568	9.1856	12.2153	9.92609
515	40.3585	39.6709	45.179	40.5305	6.28898	8.19787	11.4129	11.534	9.2991	9.19041	12.2421	9.94157
516	40.4196	39.6727	45.2317	40.5587	6.29696	8.23212	11.4423	11.5443	9.33253	9.19523	12.269	9.95706
517	40.4806	39.6745	45.2845	40.5869	6.30512	8.26644	11.4719	11.5547	9.36595	9.20004	12.2958	9.97254
518	40.5417	39.6763	45.3373	40.6151	6.31347	8.30085	11.5017	11.5652	9.39937	9.20485	12.3226	9.98802
519	40.6029	39.6781	45.3901	40.6433	6.322	8.33533	11.5318	11.5759	9.4328	9.20967	12.3494	10.0035
520	40.664	39.68	45.443	40.6715	6.33073	8.36989	11.5621	11.5867	9.46622	9.21448	12.3763	10.019
521	40.7253	39.6818	45.496	40.6997	6.33965	8.40454	11.5926	11.5976	9.49964	9.21929	12.4031	10.0345
522	40.7865	39.6838	45.549	40.728	6.34875	8.43925	11.6233	11.6086	9.53307	9.2241	12.4299	10.05
523	40.8478	39.6857	45.602	40.7562	6.35805	8.47405	11.6542	11.6198	9.56649	9.22892	12.4567	10.0654
524	40.9091	39.6877	45.6551	40.7844	6.36754	8.50893	11.6854	11.6312	9.59992	9.23373	12.4836	10.0809
525	40.9705	39.6897	45.7083	40.8126	6.37722	8.54388	11.7168	11.6426	9.63334	9.23854	12.5104	10.0964
526	41.0319	39.6982	45.7615	40.8409	6.3871	8.57896	11.7484	11.6542	9.66676	9.24687	12.5372	10.1119
527	41.0933	39.7068	45.8147	40.8691	6.39716	8.61415	11.7802	11.6659	9.70019	9.25519	12.564	10.1274
528	41.1548	39.7154	45.868	40.8974	6.40742	8.64946	11.8123	11.6778	9.73361	9.26351	12.5909	10.1428
529	41.2164	39.724	45.9213	40.9256	6.41788	8.68489	11.8445	11.6898	9.76703	9.27184	12.6177	10.1583
530	41.2779	39.7327	45.9747	40.9539	6.42853	8.72044	11.877	11.7019	9.80046	9.28016	12.6445	10.1738
531	41.4235	39.7414	46.0282	41.1437	6.43964	8.75611	11.9097	11.715	9.87709	9.28849	12.6713	10.273
532	41.5696	39.75	46.0817	41.3342	6.45122	8.7919	11.9426	11.729	9.95372	9.29681	12.6982	10.3722
533	41.716	39.7587	46.1352	41.5255	6.46326	8.82782	11.9757	11.744	10.0304	9.30513	12.725	10.4713
534	41.8627	39.7675	46.1888	41.7176	6.47578	8.86385	12.0091	11.76	10.107	9.31346	12.7518	10.5705
535	42.0099	39.7762	46.2425	41.9105	6.48877	8.9	12.0426	11.7769	10.1836	9.32178	12.7786	10.6697
536	42.1574	39.785	46.2962	42.1041	6.50223	8.93627	12.0764	11.7948	10.2603	9.33011	12.8055	10.7689
537	42.3054	39.7938	46.3499	42.2985	6.51617	8.97267	12.1104	11.8137	10.3369	9.33843	12.8323	10.868
538	42.4537	39.8026	46.4038	42.4936	6.53059	9.00919	12.1446	11.8336	10.4135	9.34676	12.8591	10.9672
539	42.6023	39.8114	46.4576	42.6896	6.5455	9.04583	12.179	11.8544	10.4902	9.35508	12.8859	11.0664
540	42.7514	39.8202	46.5116	42.8863	6.56088	9.08259	12.2136	11.8762	10.5668	9.3634	12.9128	11.1656
541	42.9009	39.8291	46.5655	43.0838	6.57675	9.11947	12.2484	11.899	10.6434	9.37173	12.9396	11.2647
542	43.0507	39.838	46.6196	43.2821	6.59311	9.15648	12.2835	11.9228	10.7201	9.38005	12.9664	11.3639
543	43.2009	39.8469	46.6737	43.4812	6.60996	9.19361	12.3187	11.9475	10.7967	9.38838	12.9932	11.4631
544	43.3515	39.8558	46.7278	43.6811	6.62731	9.23086	12.3541	11.9732	10.8733	9.3967	13.0201	11.5623
545	43.5025	39.8647	46.782	43.8817	6.64514	9.26824	12.3898	11.9999	10.95	9.40503	13.0469	11.6614
546	43.6539	39.8737	46.8363	44.0832	6.66347	9.30574	12.4257	12.0276	11.0266	9.41335	13.0737	11.7606
547	43.8057	39.8827	46.8906	44.2855	6.68229	9.34337	12.4617	12.0562	11.1032	9.42167	13.1005	11.8598
548	43.9579	39.8917	46.945	44.4887	6.70162	9.38112	12.498	12.0858	11.1799	9.43	13.1274	11.959
549	44.1105	39.9007	46.9994	44.6926	6.72144	9.41899	12.5345	12.1164	11.2565	9.43832	13.1542	12.0581
550	44.2635	39.9098	47.0539	44.8974	6.74176	9.45699	12.5712	12.1479	11.3331	9.44665	13.181	12.1573
551	44.4169	39.9188	47.1084	45.103	6.76258	9.49512	12.608	12.1803	11.4098	9.45497	13.2078	12.2565
552	44.5707	39.9279	47.163	45.3094	6.7839	9.53337	12.6451	12.2137	11.4864	9.4633	13.2347	12.3557
553	44.7249	39.937	47.2177	45.5166	6.80572	9.57175	12.6824	12.2481	11.563	9.47162	13.2615	12.4548
554	44.8795	39.9461	47.2724	45.7247	6.82805	9.61025	12.7198	12.2833	11.6397	9.47994	13.2883	12.554
555	45.0345	39.9552	47.3272	45.9337	6.85088	9.64888	12.7575	12.3195	11.7163	9.48827	13.3151	12.6532
556	45.1899	39.9644	47.3821	46.1435	6.87421	9.68763	12.7954	12.3566	11.7929	9.49659	13.342	12.7524
557	45.3457	39.9736	47.437	46.3542	6.89804	9.72652	12.8334	12.3946	11.8696	9.50492	13.3688	12.8515
558	45.502	39.9828	47.492	46.5657	6.92238	9.76553	12.8717	12.4335	11.9462	9.51324	13.3956	12.9507
559	45.6586	39.992	47.547	46.7781	6.94722	9.80466	12.9101	12.4732	12.0228	9.52157	13.4224	13.0499
560	45.8157	40.0012	47.6021	46.9914	6.97256	9.84393	12.9487	12.5138	12.0995	9.52989	13.4493	13.1491
561	45.9732	40.0105	47.6573	47.2056	6.9984	9.88332	12.9876	12.5552	12.1761	9.53821	13.4761	13.2482
562	46.1312	40.0198	47.7125	47.4206	7.02474	9.92284	13.0266	12.5975	12.2527	9.54654	13.5029	13.3474
563	46.2895	40.0291	47.7678	47.6366	7.05158	9.96249	13.0658	12.6406	12.3294	9.55486	13.5297	13.4466
564	46.4483	40.0384	47.8232	47.8535	7.07892	10.0023	13.1051	12.6845	12.406	9.56319	13.5566	13.5458
565	46.6076	40.0477	47.8786	48.0713	7.10675	10.0422	13.1447	12.7291	12.4826	9.57151	13.5834	13.645
566	46.7673	40.0571	47.9341	48.29	7.13508	10.0822	13.1844	12.7745	12.5593	9.57983	13.6102	13.7441
567	46.9274	40.0664	47.9897	48.5096	7.16389	10.1224	13.2243	12.8206	12.6359	9.58816	13.637	13.8433
568	47.088	40.0758	48.0453	48.7302	7.1932	10.1627	13.2644	12.8675	12.7125	9.59648	13.6638	13.9425
569	47.249	40.0852	48.101	48.9517	7.22299	10.2031	13.3047	12.915	12.7892	9.60481	13.6907	14.0417
570	47.4105	40.0947	48.1567	49.1742	7.25327	10.2437	13.3452	12.9631	12.8658	9.61313	13.7175	14.1408
571	47.5724	40.1041	48.2126	49.3976	7.28402	10.2843	13.3858	13.0119	12.9424	9.62146	13.7443	14.24
572	47.7348	40.1136	48.2685	49.622	7.31525	10.3252	13.4266	13.0613	13.0191	9.62978	13.7711	14.3392
573	47.8977	40.1231	48.3244	49.8474	7.34695	10.3661	13.4675	13.1112	13.0957	9.63811	13.798	14.4384
574	48.061	40.1326	48.3804	50.0738	7.37912	10.4072	13.5087	13.1617	13.1723	9.64643	13.8248	14.5375
575	48.2248	40.1421	48.4366	50.3012	7.41176	10.4484	13.55	13.2127	13.249	9.65475	13.8516	14.6367
576	48.1998	40.1142	48.4211	50.2763	7.44436	10.4895	13.5912	13.2636	13.2422	9.6432	13.847	14.6289
577	48.1749	40.0863	48.4057	50.2514	7.47694	10.5304	13.6323	13.3145	13.2354	9.63166	13.8424	14.6212
578	48.15	40.0586	48.3903	50.2266	7.5095	10.5712	13.6734	13.3653	13.2286	9.62011	13.8378	14.6134
579	48.1252	40.0308	48.375	50.2019	7.54202	10.6119	13.7145	13.4161	13.2219	9.60856	13.8331	14.6057
580	48.1005	40.0032	48.3597	50.1772	7.57452	10.6525	13.7555	13.4668	13.2151	9.59701	13.8285	14.5979
581	48.0758	39.9757	48.3444	50.1526	7.60699	10.6929	13.7964	13.5174	13.2083	9.58546	13.8239	14.5902
582	48.0513	39.9482	48.3291	50.128	7.63943	10.7332	13.8372	13.568	13.2015	9.57391	13.8193	14.5824
583	48.0268	39.9207	48.314	50.1035	7.67184	10.7733	13.878	13.6186	13.1947	9.56236	13.8146	14.5747
584	48.0024	39.8934	48.2988	50.0791	7.70422	10.8133	13.9187	13.6691	13.188	9.55081	13.81	14.5669
585	47.9781	39.8661	48.2837	50.0547	7.73657	10.8532	13.9593	13.7195	13.1812	9.53926	13.8054	14.5591
586	47.9538	39.8389	48.2686	50.0303	7.76888	10.8929	13.9999	13.7699	13.1744	9.52771	13.8008	14.5514
587	47.9296	39.8118	48.2535	50.006	7.80117	10.9324	14.0404	13.8203	13.1676	9.51617	13.7961	14.5436
588	47.9055	39.7847	48.2385	49.9818	7.83342	10.9719	14.0808	13.8705	13.1609	9.50462	13.7915	14.5359
589	47.8815	39.7577	48.2235	49.9576	7.86564	11.0112	14.1212	13.9207	13.1541	9.49307	13.7869	14.5281
590	47.8575	39.7308	48.2085	49.9335	7.89782	11.0503	14.1615	13.9709	13.1473	9.48152	13.7823	14.5204
591	47.8336	39.7039	48.1936	49.9095	7.92997	11.0893	14.2017	14.021	13.1405	9.46997	13.7776	14.5126
592	47.8098	39.6771	48.1787	49.8854	7.96208	11.1282	14.2418	14.071	13.1338	9.45842	13.773	14.5049
593	47.7861	39.6504	48.1639	49.8615	7.99416	11.1669	14.2819	14.121	13.127	9.44687	13.7684	14.4971
594	47.7624	39.6237	48.1491	49.8376	8.0262	11.2054	14.3219	14.1709	13.1202	9.43532	13.7638	14.4893
595	47.7388	39.5971	48.1343	49.8137	8.0582	11.2438	14.3618	14.2207	13.1134	9.42377	13.7591	14.4816
596	47.7152	39.5706	48.1195	49.7899	8.09017	11.2821	14.4017	14.2705	13.1067	9.41222	13.7545	14.4738
597	47.6918	39.5441	48.1048	49.7662	8.12209	11.3202	14.4415	14.3202	13.0999	9.40067	13.7499	14.4661
598	47.6684	39.5177	48.0901	49.7425	8.15398	11.3581	14.4812	14.3698	13.0931	9.38913	13.7453	14.4583
599	47.645	39.4913	48.0754	49.7188	8.18583	11.3959	14.5209	14.4194	13.0863	9.37758	13.7406	14.4506
600	47.6218	39.4651	48.0608	49.6952	8.21764	11.4336	14.5604	14.4689	13.0795	9.36603	13.736	14.4428
601	47.59	39.4388	48.0462	49.6717	8.24938	11.4711	14.5999	14.5183	13.0689	9.35448	13.7314	14.435
602	47.5583	39.4127	48.0316	49.6482	8.28106	11.5084	14.6394	14.5677	13.0583	9.34293	13.7268	14.4273
603	47.5267	39.3866	48.0171	49.6248	8.31268	11.5456	14.6787	14.617	13.0477	9.33138	13.7221	14.4195
604	47.4952	39.3605	48.0026	49.6014	8.34422	11.5827	14.718	14.6662	13.0371	9.31983	13.7175	14.4118
605	47.4638	39.3346	47.9881	49.578	8.3757	11.6195	14.7572	14.7153	13.0265	9.30828	13.7129	14.404
606	47.4324	39.3086	47.9737	49.5547	8.40711	11.6562	14.7963	14.7644	13.0159	9.29673	13.7083	14.3963
607	47.4011	39.2828	47.9593	49.5315	8.43845	11.6928	14.8354	14.8134	13.0053	9.28518	13.7037	14.3885
608	47.3699	39.257	47.9449	49.5083	8.46971	11.7292	14.8743	14.8624	12.9947	9.27364	13.699	14.3808
609	47.3388	39.2312	47.9305	49.4851	8.50091	11.7654	14.9132	14.9112	12.9841	9.26209	13.6944	14.373
610	47.3078	39.2056	47.9162	49.462	8.53204	11.8015	14.9521	14.96	12.9735	9.25054	13.6898	14.3652
611	47.2768	39.1799	47.9019	49.4389	8.5631	11.8374	14.9908	15.0087	12.9629	9.23899	13.6852	14.3575
612	47.2459	39.1544	47.8877	49.4159	8.59408	11.8732	15.0295	15.0573	12.9523	9.22744	13.6805	14.3497
613	47.2151	39.1288	47.8734	49.393	8.62499	11.9088	15.068	15.1058	12.9417	9.21589	13.6759	14.342
614	47.1844	39.1034	47.8592	49.37	8.65582	11.9442	15.1066	15.1543	12.9311	9.20434	13.6713	14.3342
615	47.1537	39.078	47.845	49.3472	8.68658	11.9795	15.145	15.2027	12.9205	9.19279	13.6667	14.3265
616	47.1231	39.0526	47.8309	49.3243	8.71727	12.0146	15.1833	15.251	12.9099	9.18124	13.662	14.3187
617	47.0926	39.0273	47.8168	49.3016	8.74788	12.0495	15.2216	15.2992	12.8993	9.16969	13.6574	14.3109
618	47.0621	39.0021	47.8027	49.2788	8.77841	12.0843	15.2598	15.3474	12.8887	9.15815	13.6528	14.3032
619	47.0318	38.9769	47.7886	49.2561	8.80887	12.1189	15.2979	15.3954	12.8781	9.1466	13.6482	14.2954
620	47.0015	38.9518	47.7746	49.2335	8.83924	12.1533	15.3359	15.4434	12.8675	9.13505	13.6435	14.2877
621	46.9713	38.9267	47.7606	49.2109	8.86954	12.1876	15.3739	15.4913	12.8569	9.1235	13.6389	14.2799
622	46.9411	38.9017	47.7466	49.1883	8.89976	12.2217	15.4118	15.5391	12.8463	9.11195	13.6343	14.2722
623	46.911	38.8767	47.7326	49.1658	8.9299	12.2556	15.4496	15.5868	12.8357	9.1004	13.6297	14.2644
624	46.881	38.8518	47.7187	49.1433	8.95996	12.2894	15.4873	15.6345	12.8251	9.08885	13.625	14.2567
625	46.851	38.8269	47.7048	49.1209	8.98994	12.323	15.5249	15.682	12.8145	9.0773	13.6204	14.2489
626	46.5826	38.8021	47.6909	49.0985	9.01907	12.3564	15.5624	15.7295	12.6952	9.06575	13.6158	14.2411
627	46.3158	38.7774	47.677	49.0761	9.04734	12.3897	15.5999	15.7769	12.5758	9.0542	13.6112	14.2334
628	46.0508	38.7526	47.6632	49.0538	9.07473	12.4228	15.6373	15.8242	12.4565	9.04265	13.6065	14.2256
629	45.7875	38.728	47.6494	49.0315	9.10123	12.4557	15.6746	15.8714	12.3372	9.03111	13.6019	14.2179
630	45.526	38.7034	47.6357	49.0093	9.12683	12.4884	15.7118	15.9185	12.2179	9.01956	13.5973	14.2101
631	45.2661	38.6788	47.6219	48.9871	9.15151	12.521	15.7489	15.9655	12.0986	9.00801	13.5927	14.2024
632	45.0079	38.6543	47.6082	48.965	9.17527	12.5534	15.786	16.0124	11.9793	8.99646	13.588	14.1946
633	44.7514	38.6298	47.5945	48.9429	9.19809	12.5856	15.823	16.0593	11.86	8.98491	13.5834	14.1868
634	44.4966	38.6054	47.5808	48.9208	9.21997	12.6177	15.8598	16.106	11.7406	8.97336	13.5788	14.1791
635	44.2435	38.581	47.5672	48.8988	9.24091	12.6495	15.8966	16.1527	11.6213	8.96181	13.5742	14.1713
636	43.9919	38.5537	47.5535	48.8768	9.26089	12.6812	15.9334	16.1992	11.502	8.94863	13.5696	14.1636
637	43.742	38.5265	47.54	48.8548	9.27991	12.7127	15.97	16.2457	11.3827	8.93545	13.5649	14.1558
638	43.4937	38.4993	47.5264	48.8329	9.29797	12.744	16.0065	16.2921	11.2634	8.92227	13.5603	14.1481
639	43.2471	38.4722	47.5128	48.8111	9.31507	12.7751	16.043	16.3383	11.1441	8.90908	13.5557	14.1403
640	43.002	38.4452	47.4993	48.7892	9.3312	12.806	16.0794	16.3845	11.0248	8.8959	13.5511	14.1326
641	42.7585	38.4181	47.4858	48.7675	9.34636	12.8366	16.1157	16.4306	10.9054	8.88272	13.5464	14.1248
642	42.5165	38.3912	47.4723	48.7457	9.36056	12.8671	16.1519	16.4766	10.7861	8.86954	13.5418	14.117
643	42.2761	38.3643	47.4589	48.724	9.3738	12.8974	16.188	16.5225	10.6668	8.85636	13.5372	14.1093
644	42.0373	38.3374	47.4455	48.7023	9.38607	12.9275	16.224	16.5683	10.5475	8.84317	13.5326	14.1015
645	41.8	38.3106	47.4321	48.6807	9.39738	12.9574	16.26	16.614	10.4282	8.82999	13.5279	14.0938
646	41.5642	38.2838	47.4187	48.6591	9.40774	12.9871	16.2958	16.6596	10.3089	8.81681	13.5233	14.086
647	41.3299	38.2571	47.4053	48.6375	9.41715	13.0166	16.3316	16.7051	10.1896	8.80363	13.5187	14.0783
648	41.0971	38.2305	47.392	48.616	9.42562	13.0458	16.3673	16.7505	10.0702	8.79045	13.5141	14.0705
649	40.8658	38.2038	47.3787	48.5945	9.43314	13.0749	16.4029	16.7957	9.95093	8.77727	13.5094	14.0627
650	40.6359	38.1773	47.3654	48.573	9.43974	13.1038	16.4384	16.8409	9.83162	8.76408	13.5048	14.055
651	40.5975	38.1508	47.3521	48.4053	9.44617	13.1325	16.4738	16.8855	9.81208	8.7509	13.5002	13.983
652	40.5591	38.1243	47.3389	48.2382	9.45245	13.1609	16.5091	16.9295	9.79255	8.73772	13.4956	13.911
653	40.5208	38.0979	47.3256	48.0717	9.45856	13.1892	16.5444	16.9728	9.77301	8.72454	13.4909	13.8391
654	40.4825	38.0715	47.3125	47.9059	9.46451	13.2173	16.5795	17.0155	9.75347	8.71136	13.4863	13.7671
655	40.4443	38.0452	47.2993	47.7407	9.4703	13.2451	16.6146	17.0576	9.73394	8.69817	13.4817	13.6951
656	40.4062	38.0189	47.1509	47.5762	9.47593	13.2728	16.649	17.0989	9.7144	8.68499	13.4161	13.6231
657	40.3681	37.9927	47.003	47.4123	9.4814	13.3002	16.6828	17.1395	9.69486	8.67181	13.3506	13.5511
658	40.3301	37.9665	46.8557	47.249	9.48672	13.3275	16.7159	17.1794	9.67533	8.65863	13.285	13.4792
659	40.2922	37.9404	46.7089	47.0863	9.49187	13.3545	16.7483	17.2186	9.65579	8.64545	13.2195	13.4072
660	40.2543	37.9143	46.5626	46.9243	9.49687	13.3814	16.7801	17.2571	9.63625	8.63227	13.1539	13.3352
661	40.2165	37.8883	46.4169	46.7629	9.50171	13.408	16.8111	17.2948	9.61672	8.61908	13.0884	13.2632
662	40.1788	37.8623	46.2716	46.6022	9.50639	13.4344	16.8415	17.3317	9.59718	8.6059	13.0228	13.1912
663	40.1411	37.8363	46.1269	46.442	9.51091	13.4607	16.8711	17.3678	9.57764	8.59272	12.9572	13.1193
664	40.1035	37.8104	45.9827	46.2825	9.51528	13.4867	16.9001	17.4031	9.55811	8.57954	12.8917	13.0473
665	40.0659	37.7846	45.839	46.1236	9.51949	13.5125	16.9283	17.4377	9.53857	8.56636	12.8261	12.9753
666	40.0285	37.7588	45.6958	45.9653	9.52355	13.5381	16.9557	17.4714	9.51903	8.55317	12.7606	12.9033
667	39.991	37.733	45.5532	45.8076	9.52745	13.5635	16.9824	17.5043	9.4995	8.53999	12.695	12.8314
668	39.9537	37.7073	45.411	45.6506	9.5312	13.5887	17.0084	17.5363	9.47996	8.52681	12.6295	12.7594
669	39.9163	37.6816	45.2693	45.4941	9.53479	13.6137	17.0336	17.5675	9.46042	8.51363	12.5639	12.6874
670	39.8791	37.656	45.1282	45.3382	9.53823	13.6385	17.0581	17.5978	9.44089	8.50045	12.4983	12.6154
671	39.8419	37.6304	44.9875	45.183	9.54152	13.6631	17.0818	17.6273	9.42135	8.48726	12.4328	12.5434
672	39.8048	37.6048	44.8474	45.0283	9.54465	13.6874	17.1047	17.6559	9.40182	8.47408	12.3672	12.4715
673	39.7677	37.5793	44.7077	44.8742	9.54763	13.7116	17.1268	17.6837	9.38228	8.4609	12.3017	12.3995
674	39.7307	37.5538	44.5686	44.7208	9.55046	13.7356	17.1481	17.7105	9.36274	8.44772	12.2361	12.3275
675	39.6938	37.5284	44.4299	44.5679	9.55313	13.7593	17.1687	17.7364	9.34321	8.43454	12.1706	12.2555
676	39.6634	37.503	44.2918	44.4156	9.55568	13.7829	17.1885	17.7615	9.32717	8.42136	12.105	12.1836
677	39.6331	37.4777	44.1541	44.2639	9.55811	13.8062	17.2074	17.7856	9.31114	8.40817	12.0395	12.1116
678	39.6029	37.4524	44.0169	44.1128	9.56041	13.8294	17.2256	17.8089	9.29511	8.39499	11.9739	12.0396
679	39.5727	37.4272	43.8802	43.9622	9.56259	13.8523	17.243	17.8312	9.27908	8.38181	11.9083	11.9676
680	39.5425	37.4019	43.7439	43.8122	9.56465	13.8751	17.2596	17.8526	9.26305	8.36863	11.8428	11.8956
681	39.5124	37.3768	43.6082	43.6629	9.56658	13.8976	17.2753	17.8731	9.24702	8.35545	11.7772	11.8237
682	39.4823	37.3516	43.4729	43.5141	9.56839	13.9199	17.2903	17.8926	9.23099	8.34226	11.7117	11.7517
683	39.4522	37.3265	43.3381	43.3658	9.57008	13.942	17.3044	17.9113	9.21495	8.32908	11.6461	11.6797
684	39.4222	37.3015	43.2038	43.2181	9.57164	13.9639	17.3178	17.929	9.19892	8.3159	11.5806	11.6077
685	39.3923	37.2765	43.07	43.071	9.57308	13.9856	17.3303	17.9457	9.18289	8.30272	11.515	11.5357
686	39.3624	37.2515	42.9366	42.9245	9.57441	14.0071	17.342	17.9616	9.16686	8.28954	11.4494	11.4638
687	39.3325	37.2265	42.8037	42.7785	9.57561	14.0284	17.3529	17.9765	9.15083	8.27635	11.3839	11.3918
688	39.3027	37.2016	42.6713	42.6331	9.57669	14.0495	17.363	17.9905	9.1348	8.26317	11.3183	11.3198
689	39.2729	37.1768	42.5393	42.4882	9.57765	14.0704	17.3723	18.0035	9.11877	8.24999	11.2528	11.2478
690	39.2432	37.152	42.4079	42.3439	9.57849	14.091	17.3807	18.0156	9.10274	8.23681	11.1872	11.1759
691	39.2135	37.1272	42.2768	42.2001	9.57922	14.1115	17.3884	18.0268	9.0867	8.22363	11.1217	11.1039
692	39.1838	37.1025	42.1462	42.0569	9.57982	14.1318	17.3952	18.037	9.07067	8.21045	11.0561	11.0319
693	39.1542	37.0777	42.0161	41.9142	9.5803	14.1518	17.4012	18.0463	9.05464	8.19726	10.9906	10.9599
694	39.1246	37.0531	41.8865	41.7721	9.58067	14.1717	17.4065	18.0547	9.03861	8.18408	10.925	10.8879
695	39.0951	37.0285	41.7573	41.6305	9.58092	14.1913	17.4109	18.0622	9.02258	8.1709	10.8594	10.816
696	39.0656	37.0173	41.5883	41.4894	9.58105	14.2109	17.4143	18.0687	9.00655	8.16542	10.7733	10.744
697	39.0362	37.0061	41.4201	41.3489	9.58107	14.2304	17.4166	18.0743	8.99052	8.15995	10.6872	10.672
698	39.0068	36.9949	41.2527	41.2089	9.58097	14.2497	17.4179	18.079	8.97448	8.15447	10.6011	10.6
699	38.9774	36.9838	41.086	41.0694	9.58075	14.269	17.4181	18.0828	8.95845	8.149	10.515	10.528
700	38.9481	36.9727	40.9201	40.9305	9.58042	14.2881	17.4173	18.0857	8.94242	8.14352	10.4289	10.4561
701	38.9255	36.9616	40.7549	40.7921	9.58	14.3072	17.4155	18.0876	8.93005	8.13805	10.3428	10.3841
702	38.903	36.9505	40.5904	40.6542	9.57949	14.3262	17.4126	18.0887	8.91769	8.13257	10.2567	10.3121
703	38.8804	36.9394	40.4266	40.5169	9.57889	14.345	17.4088	18.0888	8.90532	8.1271	10.1706	10.2401
704	38.8579	36.9283	40.2636	40.38	9.57821	14.3638	17.4039	18.0881	8.89295	8.12162	10.0845	10.1682
705	38.8355	36.9173	40.1013	40.2437	9.57744	14.3825	17.398	18.0865	8.88058	8.11615	9.99841	10.0962
706	38.813	36.9063	39.9397	40.1079	9.57658	14.4011	17.3911	18.0839	8.86822	8.11067	9.9123	10.0242
707	38.7906	36.8952	39.7789	39.9726	9.57563	14.4195	17.3833	18.0805	8.85585	8.1052	9.8262	9.95222
708	38.7682	36.8842	39.6187	39.8378	9.5746	14.4379	17.3744	18.0763	8.84348	8.09972	9.7401	9.88024
709	38.7459	36.8732	39.4592	39.7035	9.57348	14.4562	17.3646	18.0712	8.83111	8.09425	9.65399	9.80826
710	38.7235	36.8623	39.3005	39.5697	9.57227	14.4744	17.3538	18.0652	8.81875	8.08877	9.56789	9.73628
711	38.7012	36.8513	39.1425	39.4364	9.57098	14.4925	17.3421	18.0583	8.80638	8.0833	9.48179	9.6643
712	38.679	36.8404	38.9851	39.3036	9.56961	14.5105	17.3295	18.0506	8.79401	8.07782	9.39569	9.59233
713	38.6567	36.8294	38.8284	39.1713	9.56815	14.5284	17.3159	18.0421	8.78164	8.07235	9.30958	9.52035
714	38.6345	36.8185	38.6725	39.0395	9.5666	14.5462	17.3014	18.0327	8.76928	8.06687	9.22348	9.44837
715	38.6123	36.8076	38.5172	38.9082	9.56497	14.5639	17.2859	18.0226	8.75691	8.0614	9.13738	9.37639
716	38.5901	36.7967	38.3626	38.7774	9.56326	14.5815	17.2696	18.0115	8.74454	8.05592	9.05127	9.30441
717	38.568	36.7858	38.2087	38.6471	9.56146	14.599	17.2524	17.9997	8.73217	8.05045	8.96517	9.23243
718	38.5458	36.775	38.0554	38.5172	9.55958	14.6164	17.2343	17.9871	8.71981	8.04497	8.87907	9.16046
719	38.5238	36.7641	37.9028	38.3879	9.55762	14.6337	17.2153	17.9737	8.70744	8.0395	8.79296	9.08848
720	38.5017	36.7533	37.7509	38.259	9.55557	14.6509	17.1955	17.9595	8.69507	8.03402	8.70686	9.0165
721	38.4796	36.7425	37.5996	38.1306	9.55344	14.668	17.1749	17.9445	8.6827	8.02855	8.62076	8.94452
722	38.4576	36.7317	37.4491	38.0027	9.55123	14.685	17.1534	17.9288	8.67034	8.02307	8.53465	8.87254
723	38.4356	36.7209	37.2991	37.8752	9.54894	14.7019	17.1311	17.9123	8.65797	8.0176	8.44855	8.80056
724	38.4137	36.7101	37.1498	37.7483	9.54656	14.7188	17.108	17.895	8.6456	8.01212	8.36245	8.72858
725	38.3918	36.6993	37.0012	37.6217	9.54411	14.7355	17.0841	17.877	8.63323	8.00665	8.27635	8.65661
726	38.3698	36.6886	36.8532	37.4957	9.54157	14.7521	17.0594	17.8583	8.62087	8.00117	8.19024	8.58463
727	38.348	36.6778	36.7059	37.3701	9.53895	14.7687	17.0339	17.8388	8.6085	7.9957	8.10414	8.51265
728	38.3261	36.6671	36.5592	37.245	9.53625	14.7851	17.0077	17.8187	8.59613	7.99022	8.01804	8.44067
729	38.3043	36.6564	36.4131	37.1204	9.53347	14.8014	16.9808	17.7978	8.58376	7.98474	7.93193	8.36869
730	38.2825	36.6457	36.2677	36.9962	9.53062	14.8177	16.9531	17.7762	8.5714	7.97927	7.84583	8.29671
731	38.2832	36.645	34.9454	36.9973	9.53377	14.8308	16.9454	17.8295	8.5714	7.97927	7.05493	8.29671
732	38.2946	36.6451	35.0208	37.0046	9.53886	14.8518	16.9295	17.8815	8.57817	7.98027	7.10021	8.30255
733	38.306	36.6452	35.0963	37.0118	9.544	14.8728	16.9141	17.9336	8.58494	7.98128	7.14548	8.30839
734	38.3173	36.6453	35.172	37.019	9.54919	14.8938	16.8993	17.9858	8.59172	7.98228	7.19075	8.31423
735	38.3287	36.6455	35.2478	37.0263	9.55443	14.9148	16.8851	18.0382	8.59849	7.98329	7.23603	8.32007
736	38.34	36.6456	35.3237	37.0336	9.55971	14.9358	16.8714	18.0906	8.60527	7.98429	7.2813	8.32591
737	38.3514	36.6457	35.3998	37.0408	9.56503	14.9568	16.8583	18.1432	8.61204	7.9853	7.32658	8.33174
738	38.3627	36.6458	35.4759	37.0481	9.57041	14.9778	16.8458	18.1959	8.61881	7.9863	7.37185	8.33758
739	38.3741	36.646	35.5523	37.0554	9.57583	14.9988	16.8338	18.2487	8.62559	7.9873	7.41712	8.34342
740	38.3854	36.6461	35.6287	37.0627	9.58129	15.0197	16.8224	18.3017	8.63236	7.98831	7.4624	8.34926
741	38.3967	36.6462	35.7053	37.07	9.58681	15.0407	16.8116	18.3547	8.63913	7.98931	7.50767	8.3551
742	38.4081	36.6464	35.782	37.0774	9.59237	15.0616	16.8014	18.4079	8.64591	7.99032	7.55295	8.36094
743	38.4194	36.6465	35.8589	37.0847	9.59797	15.0826	16.7917	18.4612	8.65268	7.99132	7.59822	8.36677
744	38.4307	36.6467	35.9358	37.0921	9.60362	15.1035	16.7826	18.5147	8.65946	7.99233	7.64349	8.37261
745	38.4421	36.6468	36.0129	37.0994	9.60932	15.1244	16.7741	18.5682	8.66623	7.99333	7.68877	8.37845
746	38.4534	36.647	36.0902	37.1068	9.61506	15.1454	16.7662	18.6219	8.673	7.99434	7.73404	8.38429
747	38.4647	36.6472	36.1675	37.1142	9.62086	15.1663	16.7589	18.6757	8.67978	7.99534	7.77932	8.39013
748	38.476	36.6473	36.245	37.1216	9.62669	15.1872	16.7521	18.7296	8.68655	7.99634	7.82459	8.39597
749	38.4873	36.6475	36.3227	37.129	9.63258	15.2081	16.746	18.7837	8.69333	7.99735	7.86986	8.4018
750	38.4986	36.6477	36.4004	37.1364	9.63851	15.229	16.7404	18.8378	8.7001	7.99835	7.91514	8.40764
751	38.5099	36.6479	36.4783	37.1438	9.64448	15.2499	16.7354	18.8921	8.70687	7.99936	7.96041	8.41348
752	38.5212	36.6481	36.5563	37.1512	9.6505	15.2707	16.731	18.9465	8.71365	8.00036	8.00569	8.41932
753	38.5325	36.6483	36.6345	37.1587	9.65657	15.2916	16.7272	19.0011	8.72042	8.00137	8.05096	8.42516
754	38.5438	36.6484	36.7127	37.1661	9.66269	15.3125	16.724	19.0557	8.72719	8.00237	8.09623	8.431
755	38.5551	36.6486	36.7911	37.1736	9.66885	15.3333	16.7214	19.1105	8.73397	8.00338	8.14151	8.43684
756	38.5664	36.6488	36.8697	37.1811	9.67506	15.3541	16.7194	19.1654	8.74074	8.00438	8.18678	8.44267
757	38.5776	36.6491	36.9483	37.1885	9.68131	15.375	16.718	19.2204	8.74751	8.00538	8.23206	8.44851
758	38.5889	36.6493	37.0271	37.196	9.68761	15.3958	16.7172	19.2756	8.75429	8.00639	8.27733	8.45435
759	38.6002	36.6495	37.1061	37.2035	9.69396	15.4166	16.717	19.3309	8.76106	8.00739	8.3226	8.46019
760	38.6115	36.6497	37.1851	37.2111	9.70035	15.4374	16.7174	19.3863	8.76784	8.0084	8.36788	8.46603
761	38.6228	36.6499	37.2643	37.2186	9.70679	15.4582	16.7184	19.4418	8.77461	8.0094	8.41315	8.47186
762	38.634	36.6502	37.3436	37.2261	9.71327	15.479	16.72	19.4974	8.78138	8.01041	8.45843	8.4777
763	38.6453	36.6504	37.4231	37.2337	9.7198	15.4998	16.7222	19.5532	8.78816	8.01141	8.5037	8.48354
764	38.6565	36.6506	37.5026	37.2412	9.72638	15.5206	16.725	19.6091	8.79493	8.01241	8.54897	8.48938
765	38.6678	36.6509	37.5823	37.2488	9.73301	15.5414	16.7285	19.6652	8.80171	8.01342	8.59425	8.49522
766	38.6791	36.6511	37.6622	37.2564	9.73968	15.5621	16.7325	19.7213	8.80848	8.01442	8.63952	8.50106
767	38.6903	36.6514	37.7421	37.264	9.74639	15.5829	16.7372	19.7776	8.81525	8.01543	8.6848	8.5069
768	38.7015	36.6516	37.8222	37.2716	9.75315	15.6036	16.7425	19.834	8.82203	8.01643	8.73007	8.51273
769	38.7128	36.6519	37.9024	37.2792	9.75996	15.6244	16.7485	19.8905	8.8288	8.01744	8.77534	8.51857
770	38.724	36.6521	37.9828	37.2868	9.76682	15.6451	16.755	19.9472	8.83557	8.01844	8.82062	8.52441
771	38.7353	36.6524	38.0633	37.2944	9.77372	15.6658	16.7622	20.004	8.84235	8.01945	8.86589	8.53025
772	38.7465	36.6527	38.1439	37.3021	9.78067	15.6865	16.77	20.0609	8.84912	8.02045	8.91117	8.53609
773	38.7577	36.653	38.2246	37.3097	9.78766	15.7072	16.7784	20.1179	8.8559	8.02145	8.95644	8.54193
774	38.769	36.6532	38.3055	37.3174	9.7947	15.7279	16.7874	20.1751	8.86267	8.02246	9.00171	8.54776
775	38.7802	36.6535	38.3865	37.3251	9.80179	15.7486	16.7971	20.2324	8.86944	8.02346	9.04699	8.5536
776	38.7914	36.6538	38.4677	37.3327	9.80892	15.7693	16.8074	20.2898	8.87622	8.02447	9.09226	8.55944
777	38.8026	36.6541	38.5489	37.3404	9.8161	15.79	16.8184	20.3473	8.88299	8.02547	9.13754	8.56528
778	38.8139	36.6544	38.6303	37.3481	9.82332	15.8106	16.83	20.405	8.88976	8.02648	9.18281	8.57112
779	38.8251	36.6547	38.7118	37.3558	9.83059	15.8313	16.8422	20.4628	8.89654	8.02748	9.22808	8.57696
780	38.8363	36.655	38.7935	37.3636	9.83791	15.8519	16.8551	20.5207	8.90331	8.02849	9.27336	8.58279
781	38.8475	36.6553	38.8753	37.3713	9.84527	15.8726	16.8686	20.5788	8.91009	8.02949	9.31863	8.58863
782	38.8587	36.6556	38.9572	37.379	9.85268	15.8932	16.8828	20.6369	8.91686	8.03049	9.36391	8.59447
783	38.8699	36.6559	39.0393	37.3868	9.86014	15.9138	16.8976	20.6952	8.92363	8.0315	9.40918	8.60031
784	38.8811	36.6562	39.1215	37.3946	9.86764	15.9344	16.913	20.7537	8.93041	8.0325	9.45445	8.60615
785	38.8923	36.6565	39.2038	37.4023	9.87519	15.955	16.9291	20.8123	8.93718	8.03351	9.49973	8.61199
786	38.9035	36.6569	39.2862	37.4101	9.88278	15.9756	16.9459	20.871	8.94395	8.03451	9.545	8.61782
787	38.9147	36.6572	39.3688	37.4179	9.89043	15.9962	16.9633	20.9298	8.95073	8.03552	9.59028	8.62366
788	38.9259	36.6575	39.4515	37.4257	9.89811	16.0168	16.9814	20.9887	8.9575	8.03652	9.63555	8.6295
789	38.9371	36.6578	39.5344	37.4335	9.90585	16.0374	17.0001	21.0478	8.96428	8.03752	9.68082	8.63534
790	38.9483	36.6582	39.6174	37.4414	9.91363	16.058	17.0195	21.107	8.97105	8.03853	9.7261	8.64118
791	38.9595	36.6585	39.7005	37.4492	9.92145	16.0785	17.0395	21.1664	8.97782	8.03953	9.77137	8.64702
792	38.9706	36.6589	39.7837	37.457	9.92933	16.0991	17.0602	21.2258	8.9846	8.04054	9.81665	8.65285
793	38.9818	36.6592	39.8671	37.4649	9.93724	16.1196	17.0816	21.2854	8.99137	8.04154	9.86192	8.65869
794	38.993	36.6596	39.9506	37.4728	9.94521	16.1401	17.1036	21.3452	8.99815	8.04255	9.9072	8.66453
795	39.0042	36.6599	40.0343	37.4807	9.95322	16.1606	17.1263	21.405	9.00492	8.04355	9.95247	8.67037
796	39.0153	36.6603	40.118	37.4885	9.96128	16.1812	17.1497	21.465	9.01169	8.04455	9.99774	8.67621
797	39.0265	36.6607	40.202	37.4964	9.96938	16.2017	17.1737	21.5252	9.01847	8.04556	10.043	8.68205
798	39.0377	36.661	40.286	37.5044	9.97753	16.2222	17.1985	21.5854	9.02524	8.04656	10.0883	8.68789
799	39.0488	36.6614	40.3702	37.5123	9.98573	16.2426	17.2239	21.6458	9.03201	8.04757	10.1336	8.69372
800	39.06	36.6618	40.4545	37.5202	9.99397	16.2631	17.2499	21.7063	9.03879	8.04857	10.1788	8.69956
801	39.0709	36.6621	40.5016	37.5281	10.0023	16.2836	17.2764	21.767	9.04543	8.04958	10.2045	8.7054
802	39.0819	36.6625	40.5487	37.5361	10.0106	16.3041	17.3032	21.8277	9.05208	8.05058	10.2301	8.71124
803	39.0928	36.6629	40.5959	37.544	10.019	16.3245	17.3304	21.8886	9.05873	8.05159	10.2558	8.71708
804	39.1037	36.6633	40.643	37.552	10.0274	16.345	17.3579	21.9497	9.06538	8.05259	10.2814	8.72292
805	39.1146	36.6637	40.6903	37.56	10.0359	16.3654	17.3858	22.0109	9.07202	8.05359	10.3071	8.72875
806	39.1255	36.6641	40.7375	37.568	10.0444	16.3858	17.4141	22.0722	9.07867	8.0546	10.3327	8.73459
807	39.1364	36.6645	40.7848	37.576	10.0529	16.4062	17.4428	22.1336	9.08532	8.0556	10.3583	8.74043
808	39.1473	36.6649	40.8321	37.584	10.0615	16.4267	17.4718	22.1952	9.09197	8.05661	10.384	8.74627
809	39.1583	36.6653	40.8795	37.592	10.0702	16.4471	17.5012	22.2569	9.09861	8.05761	10.4096	8.75211
810	39.1692	36.6657	40.9269	37.6001	10.0789	16.4674	17.531	22.3187	9.10526	8.05862	10.4353	8.75795
811	39.1801	36.6661	40.9743	37.6081	10.0876	16.4878	17.5612	22.3807	9.11191	8.05962	10.4609	8.76378
812	39.191	36.6665	41.0218	37.6162	10.0964	16.5082	17.5917	22.4428	9.11855	8.06063	10.4866	8.76962
813	39.2019	36.667	41.0693	37.6242	10.1052	16.5286	17.6226	22.505	9.1252	8.06163	10.5122	8.77546
814	39.2128	36.6674	41.1169	37.6323	10.1141	16.5489	17.6539	22.5674	9.13185	8.06263	10.5378	8.7813
815	39.2237	36.6678	41.1645	37.6404	10.123	16.5693	17.6855	22.6299	9.1385	8.06364	10.5635	8.78714
816	39.2346	36.6683	41.2121	37.6485	10.132	16.5896	17.7176	22.6925	9.14514	8.06464	10.5891	8.79298
817	39.2454	36.6687	41.2597	37.6566	10.141	16.61	17.75	22.7553	9.15179	8.06565	10.6148	8.79881
818	39.2563	36.6691	41.3074	37.6647	10.1501	16.6303	17.7828	22.8182	9.15844	8.06665	10.6404	8.80465
819	39.2672	36.6696	41.3552	37.6728	10.1592	16.6506	17.816	22.8812	9.16508	8.06766	10.6661	8.81049
820	39.2781	36.67	41.4029	37.6809	10.1683	16.6709	17.8495	22.9444	9.17173	8.06866	10.6917	8.81633
821	39.289	36.6705	41.4508	37.6891	10.1775	16.6912	17.8834	23.0077	9.17838	8.06966	10.7174	8.82217
822	39.2999	36.6709	41.4986	37.6972	10.1868	16.7115	17.9178	23.0711	9.18503	8.07067	10.743	8.82801
823	39.3107	36.6714	41.5465	37.7054	10.1961	16.7318	17.9524	23.1347	9.19167	8.07167	10.7686	8.83384
824	39.3216	36.6718	41.5944	37.7136	10.2054	16.7521	17.9875	23.1984	9.19832	8.07268	10.7943	8.83968
825	39.3325	36.6723	41.6424	37.7218	10.2148	16.7723	18.023	23.2623	9.20497	8.07368	10.8199	8.84552
826	39.3434	36.6727	41.6904	37.73	10.2242	16.7926	18.0588	23.3262	9.21162	8.07469	10.8456	8.85136
827	39.3542	36.6732	41.7385	37.7382	10.2336	16.8128	18.095	23.3903	9.21826	8.07569	10.8712	8.8572
828	39.3651	36.6737	41.7866	37.7464	10.2432	16.8331	18.1316	23.4546	9.22491	8.0767	10.8969	8.86304
829	39.376	36.6742	41.8347	37.7546	10.2527	16.8533	18.1686	23.519	9.23156	8.0777	10.9225	8.86887
830	39.3868	36.6746	41.8829	37.7629	10.2623	16.8735	18.206	23.5835	9.2382	8.0787	10.9481	8.87471
831	39.3977	36.6751	41.9311	37.7711	10.272	16.8937	18.2437	23.6482	9.24485	8.07971	10.9738	8.88055
832	39.4086	36.6756	41.9793	37.7794	10.2817	16.9139	18.2819	23.7129	9.2515	8.08071	10.9994	8.88639
833	39.4194	36.6761	42.0276	37.7876	10.2914	16.9341	18.3204	23.7779	9.25815	8.08172	11.0251	8.89223
834	39.4303	36.6766	42.0759	37.7959	10.3012	16.9543	18.3593	23.8429	9.26479	8.08272	11.0507	8.89807
835	39.4411	36.6771	42.1243	37.8042	10.311	16.9745	18.3986	23.9081	9.27144	8.08373	11.0764	8.9039
836	39.452	36.6776	42.1727	37.8125	10.3209	16.9946	18.4383	23.9735	9.27809	8.08473	11.102	8.90974
837	39.4628	36.6781	42.2212	37.8208	10.3308	17.0148	18.4784	24.0389	9.28473	8.08574	11.1276	8.91558
838	39.4737	36.6786	42.2697	37.8291	10.3408	17.0349	18.5188	24.1046	9.29138	8.08674	11.1533	8.92142
839	39.4846	36.6791	42.3182	37.8374	10.3508	17.0551	18.5597	24.1703	9.29803	8.08774	11.1789	8.92726
840	39.4954	36.6796	42.3668	37.8458	10.3609	17.0752	18.6009	24.2362	9.30468	8.08875	11.2046	8.9331
841	39.5062	36.6801	42.4155	37.8541	10.371	17.0953	18.6425	24.3022	9.31132	8.08975	11.2302	8.93894
842	39.5171	36.6806	42.4641	37.8625	10.3811	17.1154	18.6845	24.3684	9.31797	8.09076	11.2559	8.94477
843	39.5279	36.6811	42.5128	37.8709	10.3913	17.1355	18.7269	24.4347	9.32462	8.09176	11.2815	8.95061
844	39.5388	36.6817	42.5616	37.8792	10.4015	17.1556	18.7697	24.5011	9.33127	8.09277	11.3072	8.95645
845	39.5496	36.6822	42.6104	37.8876	10.4118	17.1757	18.8129	24.5677	9.33791	8.09377	11.3328	8.96229
846	39.5605	36.6827	42.6592	37.896	10.4222	17.1958	18.8565	24.6344	9.34456	8.09478	11.3584	8.96813
847	39.5713	36.6833	42.7081	37.9044	10.4325	17.2159	18.9004	24.7012	9.35121	8.09578	11.3841	8.97397
848	39.5821	36.6838	42.7571	37.9129	10.443	17.2359	18.9448	24.7682	9.35785	8.09678	11.4097	8.9798
849	39.593	36.6843	42.8061	37.9213	10.4534	17.256	18.9895	24.8354	9.3645	8.09779	11.4354	8.98564
850	39.6038	36.6849	42.8551	37.9297	10.464	17.276	19.0347	24.9026	9.37115	8.09879	11.461	8.99148
851	39.6146	36.6854	42.9041	37.9382	10.4745	17.2961	19.0802	24.97	9.3778	8.0998	11.4867	8.99732
852	39.6255	36.686	42.9533	37.9466	10.4851	17.3161	19.1261	25.0376	9.38444	8.1008	11.5123	9.00316
853	39.6363	36.6865	43.0024	37.9551	10.4958	17.3361	19.1724	25.1053	9.39109	8.10181	11.5379	9.009
854	39.6471	36.6871	43.0516	37.9636	10.5065	17.3561	19.2191	25.1731	9.39774	8.10281	11.5636	9.01483
855	39.6579	36.6876	43.1009	37.9721	10.5172	17.3761	19.2662	25.241	9.40438	8.10381	11.5892	9.02067
856	39.6688	36.6882	43.1502	37.9806	10.528	17.3961	19.3137	25.3091	9.41103	8.10482	11.6149	9.02651
857	39.6796	36.6887	43.1995	37.9891	10.5388	17.4161	19.3616	25.3774	9.41768	8.10582	11.6405	9.03235
858	39.6904	36.6893	43.2489	37.9976	10.5497	17.436	19.4099	25.4458	9.42433	8.10683	11.6662	9.03819
859	39.7012	36.6899	43.2984	38.0061	10.5607	17.456	19.4585	25.5143	9.43097	8.10783	11.6918	9.04403
860	39.7121	36.6904	43.3479	38.0147	10.5716	17.476	19.5076	25.5829	9.43762	8.10884	11.7174	9.04986
861	39.7229	36.691	43.3974	38.0232	10.5826	17.4959	19.5571	25.6517	9.44427	8.10984	11.7431	9.0557
862	39.7337	36.6916	43.447	38.0318	10.5937	17.5158	19.6069	25.7207	9.45092	8.11085	11.7687	9.06154
863	39.7445	36.6922	43.4966	38.0404	10.6048	17.5358	19.6571	25.7898	9.45756	8.11185	11.7944	9.06738
864	39.7553	36.6928	43.5463	38.049	10.616	17.5557	19.7078	25.859	9.46421	8.11285	11.82	9.07322
865	39.7662	36.6933	43.596	38.0575	10.6272	17.5756	19.7588	25.9283	9.47086	8.11386	11.8457	9.07906
866	39.777	36.6939	43.6458	38.0662	10.6384	17.5955	19.8102	25.9979	9.4775	8.11486	11.8713	9.08489
867	39.7878	36.6945	43.6956	38.0748	10.6497	17.6154	19.862	26.0675	9.48415	8.11587	11.897	9.09073
868	39.7986	36.6951	43.7455	38.0834	10.6611	17.6353	19.9142	26.1373	9.4908	8.11687	11.9226	9.09657
869	39.8094	36.6957	43.7955	38.092	10.6725	17.6551	19.9668	26.2072	9.49745	8.11788	11.9482	9.10241
870	39.8202	36.6963	43.8454	38.1007	10.6839	17.675	20.0198	26.2773	9.50409	8.11888	11.9739	9.10825
871	39.8251	36.6969	43.8979	38.1093	10.6953	17.6948	20.0732	26.3475	9.50757	8.11988	12.0007	9.11409
872	39.8299	36.6975	43.9504	38.118	10.7068	17.7147	20.1271	26.4178	9.51104	8.12089	12.0275	9.11992
873	39.8348	36.6981	44.003	38.1266	10.7183	17.7345	20.1813	26.4883	9.51452	8.12189	12.0544	9.12576
874	39.8397	36.6987	44.0556	38.1353	10.7298	17.7544	20.2359	26.559	9.51799	8.1229	12.0812	9.1316
875	39.8446	36.6994	44.1083	38.144	10.7413	17.7742	20.291	26.6297	9.52147	8.1239	12.108	9.13744
876	39.8494	36.7	44.1611	38.1527	10.7528	17.794	20.3465	26.7007	9.52494	8.12491	12.1348	9.14328
877	39.8543	36.7006	44.2139	38.1614	10.7644	17.8138	20.4024	26.7717	9.52842	8.12591	12.1617	9.14912
878	39.8592	36.7012	44.2668	38.1702	10.7759	17.8336	20.4587	26.8429	9.53189	8.12692	12.1885	9.15495
879	39.8641	36.7019	44.3197	38.1789	10.7875	17.8534	20.5154	26.9143	9.53537	8.12792	12.2153	9.16079
880	39.8689	36.7025	44.3727	38.1876	10.7991	17.8731	20.5725	26.9858	9.53884	8.12892	12.2421	9.16663
881	39.8738	36.7031	44.4257	38.1964	10.8107	17.8929	20.63	27.0574	9.54232	8.12993	12.269	9.17247
882	39.8787	36.7037	44.4788	38.2052	10.8224	17.9126	20.6879	27.1292	9.54579	8.13093	12.2958	9.17831
883	39.8836	36.7044	44.532	38.2139	10.834	17.9324	20.7463	27.2011	9.54927	8.13194	12.3226	9.18415
884	39.8885	36.705	44.5852	38.2227	10.8457	17.9521	20.805	27.2732	9.55274	8.13294	12.3494	9.18999
885	39.8934	36.7057	44.6385	38.2315	10.8573	17.9718	20.8642	27.3454	9.55622	8.13395	12.3763	9.19582
886	39.8982	36.7063	44.6918	38.2403	10.869	17.9916	20.9237	27.4177	9.55969	8.13495	12.4031	9.20166
887	39.9031	36.707	44.7452	38.2491	10.8807	18.0113	20.9837	27.4902	9.56316	8.13595	12.4299	9.2075
888	39.908	36.7076	44.7986	38.2579	10.8925	18.031	21.0441	27.5629	9.56664	8.13696	12.4567	9.21334
889	39.9129	36.7083	44.8522	38.2668	10.9042	18.0507	21.1049	27.6357	9.57011	8.13796	12.4836	9.21918
890	39.9178	36.7089	44.9058	38.2756	10.916	18.0703	21.1661	27.7086	9.57359	8.13897	12.5104	9.22502
891	39.9227	36.7096	44.9594	38.2845	10.9277	18.09	21.2277	27.7817	9.57706	8.13997	12.5372	9.23085
892	39.9276	36.7102	45.0131	38.2933	10.9395	18.1097	21.2897	27.8549	9.58054	8.14098	12.564	9.23669
893	39.9325	36.7109	45.0669	38.3022	10.9513	18.1293	21.3521	27.9282	9.58401	8.14198	12.5909	9.24253
894	39.9374	36.7116	45.1207	38.3111	10.9632	18.149	21.4149	28.0017	9.58749	8.14299	12.6177	9.24837
895	39.9423	36.7122	45.1746	38.32	10.975	18.1686	21.4781	28.0754	9.59096	8.14399	12.6445	9.25421
896	39.9472	36.7129	45.2285	38.3289	10.9869	18.1882	21.5417	28.1492	9.59444	8.14499	12.6713	9.26005
897	39.952	36.7136	45.2826	38.3378	10.9987	18.2079	21.6057	28.2231	9.59791	8.146	12.6982	9.26588
898	39.9569	36.7143	45.3367	38.3467	11.0106	18.2275	21.6701	28.2972	9.60139	8.147	12.725	9.27172
899	39.9618	36.715	45.3908	38.3557	11.0225	18.2471	21.7349	28.3714	9.60486	8.14801	12.7518	9.27756
900	39.9667	36.7156	45.445	38.3646	11.0344	18.2667	21.8001	28.4458	9.60834	8.14901	12.7786	9.2834
901	39.9716	36.7163	45.4993	38.3736	11.0464	18.2862	21.8656	28.5203	9.61181	8.15002	12.8055	9.28924
902	39.9765	36.717	45.5536	38.3825	11.0583	18.3058	21.9316	28.595	9.61529	8.15102	12.8323	9.29508
903	39.9815	36.7177	45.6081	38.3915	11.0703	18.3254	21.998	28.6698	9.61876	8.15203	12.8591	9.30091
904	39.9864	36.7184	45.6625	38.4005	11.0823	18.3449	22.0648	28.7448	9.62224	8.15303	12.8859	9.30675
905	39.9913	36.7191	45.7171	38.4095	11.0943	18.3645	22.1319	28.8199	9.62571	8.15403	12.9128	9.31259
906	39.9962	36.7198	45.7717	38.4185	11.1063	18.384	22.1994	28.8951	9.62919	8.15504	12.9396	9.31843
907	40.0011	36.7205	45.8264	38.4275	11.1183	18.4035	22.2674	28.9705	9.63266	8.15604	12.9664	9.32427
908	40.006	36.7212	45.8811	38.4365	11.1304	18.4231	22.3357	29.0461	9.63614	8.15705	12.9932	9.33011
909	40.0109	36.7219	45.9359	38.4456	11.1425	18.4426	22.4044	29.1218	9.63961	8.15805	13.0201	9.33595
910	40.0158	36.7226	45.9908	38.4546	11.1545	18.4621	22.4734	29.1976	9.64309	8.15906	13.0469	9.34178
911	40.0207	36.7233	46.0458	38.4637	11.1666	18.4816	22.5429	29.2736	9.64656	8.16006	13.0737	9.34762
912	40.0256	36.724	46.1008	38.4727	11.1787	18.501	22.6127	29.3497	9.65003	8.16107	13.1005	9.35346
913	40.0305	36.7247	46.1559	38.4818	11.1909	18.5205	22.6829	29.426	9.65351	8.16207	13.1274	9.3593
914	40.0355	36.7255	46.211	38.4909	11.203	18.54	22.7535	29.5024	9.65698	8.16307	13.1542	9.36514
915	40.0404	36.7262	46.2663	38.5	11.2152	18.5594	22.8244	29.579	9.66046	8.16408	13.181	9.37097
916	40.0453	36.7269	46.3216	38.5091	11.2274	18.5789	22.8958	29.6557	9.66393	8.16508	13.2078	9.37681
917	40.0502	36.7276	46.3769	38.5182	11.2396	18.5983	22.9675	29.7326	9.66741	8.16609	13.2347	9.38265
918	40.0551	36.7284	46.4324	38.5273	11.2518	18.6177	23.0395	29.8096	9.67088	8.16709	13.2615	9.38849
919	40.0601	36.7291	46.4879	38.5364	11.264	18.6372	23.1119	29.8868	9.67436	8.1681	13.2883	9.39433
920	40.065	36.7298	46.5435	38.5456	11.2763	18.6566	23.1847	29.9641	9.67783	8.1691	13.3151	9.40017
921	40.0699	36.7306	46.5991	38.5547	11.2885	18.676	23.2579	30.0415	9.68131	8.1701	13.342	9.406
922	40.0748	36.7313	46.6549	38.5639	11.3008	18.6954	23.3314	30.1191	9.68478	8.17111	13.3688	9.41184
923	40.0798	36.732	46.7107	38.5731	11.3131	18.7147	23.4052	30.1969	9.68826	8.17211	13.3956	9.41768
924	40.0847	36.7328	46.7665	38.5823	11.3254	18.7341	23.4795	30.2748	9.69173	8.17312	13.4224	9.42352
925	40.0896	36.7335	46.8225	38.5915	11.3377	18.7535	23.554	30.3528	9.69521	8.17412	13.4493	9.42936
926	40.0945	36.7343	46.8785	38.6007	11.3501	18.7728	23.6289	30.431	9.69868	8.17513	13.4761	9.4352
927	40.0995	36.735	46.9346	38.6099	11.3624	18.7922	23.7042	30.5094	9.70216	8.17613	13.5029	9.44104
928	40.1044	36.7358	46.9908	38.6191	11.3748	18.8115	23.7798	30.5879	9.70563	8.17714	13.5297	9.44687
929	40.1093	36.7365	47.047	38.6283	11.3872	18.8308	23.8557	30.6665	9.70911	8.17814	13.5566	9.45271
930	40.1143	36.7373	47.1034	38.6376	11.3996	18.8501	23.932	30.7453	9.71258	8.17914	13.5834	9.45855
931	40.1192	36.7381	47.1598	38.6468	11.412	18.8694	24.0086	30.8243	9.71606	8.18015	13.6102	9.46439
932	40.1241	36.7388	47.2162	38.6561	11.4245	18.8887	24.0856	30.9034	9.71953	8.18115	13.637	9.47023
933	40.1291	36.7396	47.2728	38.6653	11.4369	18.908	24.1629	30.9826	9.72301	8.18216	13.6638	9.47607
934	40.134	36.7404	47.3294	38.6746	11.4494	18.9273	24.2405	31.062	9.72648	8.18316	13.6907	9.4819
935	40.139	36.7411	47.3861	38.6839	11.4619	18.9466	24.3184	31.1415	9.72996	8.18417	13.7175	9.48774
936	40.1439	36.7419	47.4429	38.6932	11.4744	18.9659	24.3967	31.2212	9.73343	8.18517	13.7443	9.49358
937	40.1488	36.7427	47.4998	38.7025	11.4869	18.9851	24.4752	31.3011	9.73691	8.18617	13.7711	9.49942
938	40.1538	36.7434	47.5567	38.7119	11.4995	19.0043	24.5541	31.3811	9.74038	8.18718	13.798	9.50526
939	40.1587	36.7442	47.6137	38.7212	11.512	19.0236	24.6333	31.4612	9.74385	8.18818	13.8248	9.5111
940	40.1637	36.745	47.6708	38.7305	11.5246	19.0428	24.7128	31.5415	9.74733	8.18919	13.8516	9.51693
941	40.1241	36.6896	47.6575	38.7271	11.5369	19.0615	24.7922	31.6217	9.7272	8.15764	13.847	9.51574
942	40.0846	36.6343	47.6442	38.7236	11.5491	19.0795	24.8714	31.7018	9.70707	8.1261	13.8424	9.51454
943	40.0451	36.5792	47.6309	38.7202	11.561	19.0971	24.9506	31.7818	9.68694	8.09455	13.8378	9.51335
944	40.0058	36.5241	47.6177	38.7168	11.5727	19.114	25.0296	31.8617	9.66681	8.06301	13.8331	9.51215
945	39.9664	36.4692	47.6045	38.7134	11.5842	19.1304	25.1085	31.9416	9.64668	8.03147	13.8285	9.51096
946	39.9272	36.4144	47.5913	38.71	11.5954	19.1462	25.1873	32.0213	9.62655	7.99992	13.8239	9.50976
947	39.888	36.3597	47.5782	38.7066	11.6065	19.1614	25.2659	32.101	9.60642	7.96838	13.8193	9.50857
948	39.8489	36.3051	47.565	38.7032	11.6173	19.1761	25.3444	32.1805	9.5863	7.93683	13.8146	9.50737
949	39.8099	36.2506	47.552	38.6999	11.6279	19.1903	25.4228	32.26	9.56617	7.90529	13.81	9.50618
950	39.7709	36.1962	47.5389	38.6965	11.6383	19.2039	25.5011	32.3394	9.54604	7.87375	13.8054	9.50498
951	39.732	36.1419	47.5259	38.6932	11.6484	19.2169	25.5792	32.4187	9.52591	7.8422	13.8008	9.50379
952	39.6931	36.0877	47.5129	38.6898	11.6584	19.2294	25.6573	32.4979	9.50578	7.81066	13.7961	9.50259
953	39.6544	36.0337	47.4999	38.6865	11.6681	19.2413	25.7351	32.5769	9.48565	7.77911	13.7915	9.5014
954	39.6157	35.9797	47.4869	38.6832	11.6777	19.2527	25.8129	32.6559	9.46552	7.74757	13.7869	9.50021
955	39.577	35.9259	47.474	38.6799	11.687	19.2635	25.8905	32.7348	9.44539	7.71602	13.7823	9.49901
956	39.5385	35.8722	47.4611	38.6766	11.6961	19.2739	25.968	32.8136	9.42526	7.68448	13.7776	9.49782
957	39.5	35.8185	47.4482	38.6733	11.705	19.2836	26.0454	32.8923	9.40513	7.65294	13.773	9.49662
958	39.4615	35.765	47.4354	38.6701	11.7137	19.2929	26.1226	32.9709	9.385	7.62139	13.7684	9.49543
959	39.4231	35.7116	47.4226	38.6668	11.7221	19.3016	26.1997	33.0495	9.36487	7.58985	13.7638	9.49423
960	39.3848	35.6583	47.4098	38.6636	11.7304	19.3098	26.2767	33.1279	9.34474	7.5583	13.7591	9.49304
961	39.3466	35.6051	47.397	38.6603	11.7384	19.3174	26.3535	33.2062	9.32461	7.52676	13.7545	9.49184
962	39.3084	35.552	47.3843	38.6571	11.7462	19.3246	26.4302	33.2844	9.30449	7.49521	13.7499	9.49065
963	39.2702	35.499	47.3716	38.6539	11.7539	19.3312	26.5067	33.3625	9.28436	7.46367	13.7453	9.48945
964	39.2322	35.4461	47.3589	38.6507	11.7613	19.3373	26.5831	33.4405	9.26423	7.43213	13.7406	9.48826
965	39.1942	35.3933	47.3462	38.6475	11.7685	19.3429	26.6594	33.5184	9.2441	7.40058	13.736	9.48706
966	39.1563	35.3406	47.3336	38.6443	11.7755	19.3479	26.7355	33.5962	9.22397	7.36904	13.7314	9.48586
967	39.1184	35.288	47.3209	38.6411	11.7822	19.3525	26.8115	33.6739	9.20384	7.33749	13.7268	9.48467
968	39.0806	35.2355	47.3083	38.638	11.7888	19.3566	26.8874	33.7515	9.18371	7.30595	13.7221	9.48347
969	39.0428	35.1831	47.2958	38.6348	11.7952	19.3601	26.9631	33.829	9.16358	7.27441	13.7175	9.48228
970	39.0052	35.1308	47.2832	38.6317	11.8013	19.3632	27.0386	33.9064	9.14345	7.24286	13.7129	9.48108
971	38.9675	35.0787	47.2707	38.6285	11.8073	19.3657	27.1141	33.9837	9.12332	7.21132	13.7083	9.47989
972	38.93	35.0266	47.2582	38.6254	11.8131	19.3678	27.1893	34.0609	9.10319	7.17977	13.7037	9.47869
973	38.8925	34.9746	47.2457	38.6223	11.8186	19.3694	27.2645	34.138	9.08306	7.14823	13.699	9.4775
974	38.855	34.9227	47.2333	38.6192	11.8239	19.3705	27.3395	34.215	9.06293	7.11668	13.6944	9.47631
975	38.8176	34.8709	47.2208	38.6161	11.8291	19.3711	27.4143	34.2918	9.0428	7.08514	13.6898	9.47511
976	38.7803	34.8192	47.2084	38.613	11.834	19.3712	27.489	34.3686	9.02267	7.0536	13.6852	9.47392
977	38.7431	34.7676	47.196	38.6099	11.8387	19.3708	27.5636	34.4453	9.00255	7.02205	13.6805	9.47272
978	38.7059	34.7161	47.1837	38.6068	11.8433	19.37	27.638	34.5218	8.98242	6.99051	13.6759	9.47153
979	38.6687	34.6647	47.1713	38.6037	11.8476	19.3687	27.7122	34.5983	8.96229	6.95896	13.6713	9.47033
980	38.6317	34.6134	47.159	38.6007	11.8517	19.3669	27.7863	34.6746	8.94216	6.92742	13.6667	9.46914
981	38.5947	34.5622	47.1467	38.5976	11.8557	19.3647	27.8603	34.7509	8.92203	6.89587	13.662	9.46794
982	38.5577	34.5111	47.1344	38.5946	11.8594	19.362	27.9341	34.827	8.9019	6.86433	13.6574	9.46675
983	38.5208	34.4601	47.1222	38.5915	11.8629	19.3588	28.0077	34.903	8.88177	6.83279	13.6528	9.46555
984	38.484	34.4092	47.11	38.5885	11.8663	19.3552	28.0812	34.9789	8.86164	6.80124	13.6482	9.46436
985	38.4472	34.3584	47.0977	38.5855	11.8694	19.3511	28.1546	35.0547	8.84151	6.7697	13.6435	9.46316
986	38.4104	34.3077	47.0855	38.5825	11.8724	19.3466	28.2278	35.1304	8.82138	6.73815	13.6389	9.46197
987	38.3738	34.2571	47.0734	38.5795	11.8751	19.3416	28.3008	35.206	8.80125	6.70661	13.6343	9.46077
988	38.3372	34.2065	47.0612	38.5765	11.8777	19.3362	28.3737	35.2814	8.78112	6.67506	13.6297	9.45958
989	38.3006	34.1561	47.0491	38.5735	11.88	19.3304	28.4464	35.3568	8.76099	6.64352	13.625	9.45838
990	38.2641	34.1058	47.037	38.5705	11.8822	19.3241	28.519	35.4321	8.74086	6.61198	13.6204	9.45719
991	38.2277	34.0555	47.0249	38.5455	11.8842	19.3173	28.5914	35.5067	8.72074	6.58043	13.6158	9.4438
992	38.1913	34.0054	47.0128	38.5205	11.8859	19.3102	28.6637	35.5809	8.70061	6.54889	13.6112	9.43042
993	38.155	33.9553	47.0008	38.4955	11.8875	19.3026	28.7358	35.6545	8.68048	6.51734	13.6065	9.41704
994	38.1187	33.9053	46.9887	38.4705	11.8889	19.2946	28.8078	35.7275	8.66035	6.4858	13.6019	9.40366
995	38.0825	33.8555	46.9767	38.4456	11.8901	19.2862	28.8795	35.8	8.64022	6.45425	13.5973	9.39028
996	38.0464	33.8057	46.9647	38.4207	11.8912	19.2773	28.9512	35.8719	8.62009	6.42271	13.5927	9.3769
997	38.0103	33.756	46.9527	38.3958	11.892	19.2681	29.0226	35.9433	8.59996	6.39117	13.588	9.36352
998	37.9742	33.7064	46.9408	38.3709	11.8926	19.2584	29.094	36.0141	8.57983	6.35962	13.5834	9.35014
999	37.9383	33.6569	46.9289	38.3461	11.8931	19.2483	29.1651	36.0844	8.5597	6.32808	13.5788	9.33676
1000	37.9023	33.6075	46.9169	38.3213	11.8934	19.2378	29.2361	36.1541	8.53957	6.29653	13.5742	9.32338
1001	37.8664	33.6017	46.905	38.2965	11.8935	19.2273	29.3069	36.2232	8.51944	6.29256	13.5696	9.31
1002	37.8306	33.5958	46.8932	38.2718	11.8934	19.2168	29.3776	36.2918	8.49931	6.28859	13.5649	9.29662
1003	37.7949	33.59	46.8813	38.2471	11.8931	19.2062	29.4481	36.3598	8.47918	6.28461	13.5603	9.28324
1004	37.7592	33.5842	46.8694	38.2224	11.8926	19.1956	29.5184	36.4273	8.45905	6.28064	13.5557	9.26986
1005	37.7235	33.5784	46.8576	38.1977	11.892	19.1849	29.5886	36.4942	8.43892	6.27666	13.5511	9.25647
1006	37.6879	33.5726	46.8458	38.173	11.8911	19.1743	29.6586	36.5606	8.4188	6.27269	13.5464	9.24309
1007	37.6524	33.5668	46.834	38.1484	11.8901	19.1636	29.7285	36.6264	8.39867	6.26871	13.5418	9.22971
1008	37.6169	33.561	46.8222	38.1238	11.8889	19.1529	29.7982	36.6916	8.37854	6.26474	13.5372	9.21633
1009	37.5814	33.5553	46.8105	38.0993	11.8876	19.1421	29.8677	36.7563	8.35841	6.26077	13.5326	9.20295
1010	37.5461	33.5495	46.7987	38.0747	11.886	19.1314	29.937	36.8204	8.33828	6.25679	13.5279	9.18957
1011	37.5107	33.5437	46.787	38.0502	11.8843	19.1205	30.0062	36.884	8.31815	6.25282	13.5233	9.17619
1012	37.4754	33.5379	46.7753	38.0257	11.8824	19.1097	30.0752	36.947	8.29802	6.24884	13.5187	9.16281
1013	37.4402	33.5321	46.7636	38.0013	11.8803	19.0989	30.1441	37.0095	8.27789	6.24487	13.5141	9.14943
1014	37.4051	33.5263	46.7519	37.9768	11.8781	19.088	30.2128	37.0714	8.25776	6.2409	13.5094	9.13605
1015	37.3699	33.5206	46.7403	37.9524	11.8757	19.077	30.2813	37.1327	8.23763	6.23692	13.5048	9.12267
1016	37.3594	33.5148	46.7286	37.928	11.8732	19.0661	30.3496	37.1935	8.23145	6.23295	13.5002	9.10929
1017	37.3488	33.509	46.717	37.9036	11.8707	19.0551	30.4178	37.2537	8.22528	6.22897	13.4956	9.09591
1018	37.3382	33.5033	46.7054	37.8793	11.8681	19.0441	30.4858	37.3133	8.2191	6.225	13.4909	9.08253
1019	37.3277	33.4975	46.6938	37.855	11.8655	19.0331	30.5536	37.3724	8.21292	6.22103	13.4863	9.06914
1020	37.3172	33.4917	46.6822	37.8307	11.8628	19.022	30.6213	37.431	8.20674	6.21705	13.4817	9.05576
1021	37.3066	33.486	46.5372	37.8064	11.8601	19.0109	30.6878	37.489	8.20056	6.21308	13.4161	9.04238
1022	37.2961	33.4802	46.3926	37.7822	11.8574	18.9998	30.753	37.5464	8.19439	6.2091	13.3506	9.029
1023	37.2856	33.4745	46.2486	37.7579	11.8545	18.9887	30.817	37.6033	8.18821	6.20513	13.285	9.01562
1024	37.2751	33.4687	46.105	37.7337	11.8517	18.9775	30.8798	37.6596	8.18203	6.20116	13.2195	9.00224
1025	37.2646	33.463	45.9619	37.7096	11.8488	18.9663	30.9413	37.7154	8.17585	6.19718	13.1539	8.98886
1026	37.2541	33.4573	45.8193	37.6854	11.8458	18.9551	31.0015	37.7706	8.16968	6.19321	13.0884	8.97548
1027	37.2436	33.4515	45.6771	37.6613	11.8428	18.9439	31.0603	37.8252	8.1635	6.18923	13.0228	8.9621
1028	37.2332	33.4458	45.5355	37.6372	11.8398	18.9326	31.1179	37.8793	8.15732	6.18526	12.9572	8.94872
1029	37.2227	33.44	45.3943	37.6131	11.8367	18.9213	31.1741	37.9329	8.15114	6.18129	12.8917	8.93534
1030	37.2122	33.4343	45.2535	37.589	11.8335	18.91	31.229	37.9859	8.14496	6.17731	12.8261	8.92196
1031	37.2018	33.4286	45.1133	37.565	11.8303	18.8986	31.2825	38.0383	8.13879	6.17334	12.7606	8.90858
1032	37.1914	33.4229	44.9735	37.5409	11.8271	18.8872	31.3346	38.0902	8.13261	6.16936	12.695	8.8952
1033	37.1809	33.4171	44.8341	37.5169	11.8238	18.8758	31.3853	38.1415	8.12643	6.16539	12.6295	8.88181
1034	37.1705	33.4114	44.6953	37.493	11.8205	18.8644	31.4346	38.1923	8.12025	6.16142	12.5639	8.86843
1035	37.1601	33.4057	44.5568	37.469	11.8171	18.8529	31.4825	38.2425	8.11407	6.15744	12.4983	8.85505
1036	37.1497	33.4	44.4189	37.4451	11.8137	18.8414	31.5289	38.2922	8.1079	6.15347	12.4328	8.84167
1037	37.1393	33.3943	44.2814	37.4212	11.8102	18.8299	31.5739	38.3413	8.10172	6.14949	12.3672	8.82829
1038	37.1289	33.3886	44.1443	37.3973	11.8067	18.8184	31.6175	38.3899	8.09554	6.14552	12.3017	8.81491
1039	37.1185	33.3829	44.0078	37.3734	11.8031	18.8068	31.6596	38.4379	8.08936	6.14154	12.2361	8.80153
1040	37.1082	33.3772	43.8716	37.3496	11.7995	18.7953	31.7003	38.4853	8.08319	6.13757	12.1706	8.78815
1041	37.0978	33.3714	43.7359	37.3014	11.7958	18.7837	31.7394	38.5318	8.07701	6.1336	12.105	8.76092
1042	37.0874	33.3657	43.6007	37.2534	11.7921	18.772	31.7771	38.5771	8.07083	6.12962	12.0395	8.73369
1043	37.0771	33.3601	43.4659	37.2054	11.7884	18.7604	31.8133	38.6215	8.06465	6.12565	11.9739	8.70646
1044	37.0668	33.3544	43.3316	37.1576	11.7846	18.7487	31.8481	38.6648	8.05847	6.12167	11.9083	8.67924
1045	37.0564	33.3487	43.1977	37.1097	11.7808	18.737	31.8813	38.7071	8.0523	6.1177	11.8428	8.65201
1046	37.0461	33.343	43.0642	37.062	11.7769	18.7252	31.913	38.7483	8.04612	6.11373	11.7772	8.62478
1047	37.0358	33.3373	42.9312	37.0143	11.773	18.7135	31.9432	38.7885	8.03994	6.10975	11.7117	8.59755
1048	37.0255	33.3316	42.7986	36.9667	11.769	18.7017	31.9719	38.8277	8.03376	6.10578	11.6461	8.57032
1049	37.0152	33.3259	42.6665	36.9191	11.765	18.6899	31.9992	38.8659	8.02759	6.1018	11.5806	8.5431
1050	37.0049	33.3203	42.5347	36.8716	11.7609	18.6781	32.0249	38.903	8.02141	6.09783	11.515	8.51587
1051	36.9946	33.3146	42.4035	36.8242	11.7568	18.6662	32.049	38.9392	8.01523	6.09386	11.4494	8.48864
1052	36.9844	33.3089	42.2726	36.7769	11.7527	18.6543	32.0717	38.9743	8.00905	6.08988	11.3839	8.46141
1053	36.9741	33.3032	42.1422	36.7296	11.7485	18.6424	32.0929	39.0084	8.00287	6.08591	11.3183	8.43419
1054	36.9638	33.2976	42.0122	36.6824	11.7443	18.6305	32.1125	39.0415	7.9967	6.08193	11.2528	8.40696
1055	36.9536	33.2919	41.8826	36.6353	11.74	18.6186	32.1307	39.0736	7.99052	6.07796	11.1872	8.37973
1056	36.9434	33.2863	41.7535	36.5882	11.7357	18.6066	32.1473	39.1048	7.98434	6.07399	11.1217	8.3525
1057	36.9331	33.2806	41.6248	36.5412	11.7313	18.5946	32.1624	39.1349	7.97816	6.07001	11.0561	8.32527
1058	36.9229	33.275	41.4965	36.4943	11.7269	18.5826	32.176	39.164	7.97198	6.06604	10.9906	8.29805
1059	36.9127	33.2693	41.3686	36.4474	11.7224	18.5706	32.1882	39.1921	7.96581	6.06206	10.925	8.27082
1060	36.9025	33.2636	41.2411	36.4006	11.718	18.5585	32.1988	39.2193	7.95963	6.05809	10.8594	8.24359
1061	36.8923	33.2496	41.0744	36.3539	11.7134	18.5463	32.2074	39.2455	7.95345	6.04872	10.7733	8.21636
1062	36.8821	33.2355	40.9084	36.3073	11.7089	18.5341	32.2142	39.2707	7.94727	6.03935	10.6872	8.18913
1063	36.8719	33.2214	40.7431	36.2607	11.7042	18.5218	32.2189	39.2949	7.9411	6.02997	10.6011	8.16191
1064	36.8617	33.2074	40.5784	36.2141	11.6996	18.5093	32.2218	39.3182	7.93492	6.0206	10.515	8.13468
1065	36.8516	33.1934	40.4145	36.1677	11.6949	18.4968	32.2227	39.3405	7.92874	6.01123	10.4289	8.10745
1066	36.8414	33.1793	40.2513	36.1213	11.6901	18.4842	32.2217	39.3618	7.92256	6.00186	10.3428	8.08022
1067	36.8313	33.1653	40.0887	36.075	11.6854	18.4715	32.2188	39.3822	7.91638	5.99249	10.2567	8.05299
1068	36.8211	33.1513	39.9269	36.0287	11.6805	18.4588	32.214	39.4016	7.91021	5.98312	10.1706	8.02577
1069	36.811	33.1373	39.7657	35.9825	11.6757	18.4459	32.2074	39.4201	7.90403	5.97375	10.0845	7.99854
1070	36.8008	33.1233	39.6052	35.9364	11.6708	18.4329	32.1989	39.4376	7.89785	5.96437	9.99841	7.97131
1071	36.7907	33.1093	39.4454	35.8903	11.6658	18.4199	32.1885	39.4542	7.89167	5.955	9.9123	7.94408
1072	36.7806	33.0954	39.2862	35.8443	11.6608	18.4068	32.1763	39.4699	7.8855	5.94563	9.8262	7.91685
1073	36.7705	33.0814	39.1277	35.7984	11.6558	18.3936	32.1623	39.4846	7.87932	5.93626	9.7401	7.88963
1074	36.7604	33.0675	38.9699	35.7525	11.6507	18.3803	32.1464	39.4985	7.87314	5.92689	9.65399	7.8624
1075	36.7503	33.0536	38.8128	35.7067	11.6456	18.3669	32.1288	39.5113	7.86696	5.91752	9.56789	7.83517
1076	36.7402	33.0396	38.6563	35.6609	11.6405	18.3534	32.1094	39.5233	7.86078	5.90815	9.48179	7.80794
1077	36.7302	33.0257	38.5005	35.6153	11.6353	18.3399	32.0883	39.5344	7.85461	5.89878	9.39569	7.78071
1078	36.7201	33.0118	38.3453	35.5696	11.6301	18.3262	32.0654	39.5445	7.84843	5.8894	9.30958	7.75349
1079	36.71	32.998	38.1908	35.5241	11.6248	18.3125	32.0408	39.5538	7.84225	5.88003	9.22348	7.72626
1080	36.7	32.9841	38.0369	35.4786	11.6195	18.2987	32.0145	39.5621	7.83607	5.87066	9.13738	7.69903
1081	36.69	32.9702	37.8837	35.4332	11.6141	18.2848	31.9866	39.5696	7.82989	5.86129	9.05127	7.6718
1082	36.6799	32.9564	37.7311	35.3878	11.6088	18.2709	31.957	39.5762	7.82372	5.85192	8.96517	7.64458
1083	36.6699	32.9425	37.5791	35.3425	11.6033	18.2568	31.9257	39.5818	7.81754	5.84255	8.87907	7.61735
1084	36.6599	32.9287	37.4278	35.2973	11.5979	18.2427	31.8929	39.5866	7.81136	5.83318	8.79296	7.59012
1085	36.6499	32.9149	37.2771	35.2521	11.5924	18.2285	31.8584	39.5906	7.80518	5.8238	8.70686	7.56289
1086	36.6399	32.901	37.1271	35.207	11.5868	18.2142	31.8224	39.5936	7.79901	5.81443	8.62076	7.53566
1087	36.6299	32.8872	36.9777	35.162	11.5813	18.1998	31.7849	39.5958	7.79283	5.80506	8.53465	7.50844
1088	36.6199	32.8735	36.8289	35.117	11.5756	18.1854	31.7458	39.5972	7.78665	5.79569	8.44855	7.48121
1089	36.6099	32.8597	36.6807	35.0721	11.57	18.1709	31.7052	39.5976	7.78047	5.78632	8.36245	7.45398
1090	36.5999	32.8459	36.5332	35.0272	11.5643	18.1563	31.6631	39.5973	7.77429	5.77695	8.27635	7.42675
1091	36.59	32.8321	36.3863	34.9824	11.5586	18.1416	31.6196	39.596	7.76812	5.76758	8.19024	7.39952
1092	36.58	32.8184	36.2399	34.9377	11.5528	18.1268	31.5747	39.594	7.76194	5.7582	8.10414	7.3723
1093	36.57	32.8047	36.0942	34.893	11.547	18.112	31.5283	39.5911	7.75576	5.74883	8.01804	7.34507
1094	36.5601	32.7909	35.9492	34.8484	11.5412	18.0971	31.4806	39.5874	7.74958	5.73946	7.93193	7.31784
1095	36.5502	32.7772	35.8047	34.8039	11.5353	18.0821	31.4315	39.5828	7.7434	5.73009	7.84583	7.29061
1096	36.551	32.7777	33.46	34.8039	11.5367	18.0963	31.443	39.6407	7.7434	5.73009	6.40453	7.29061
1097	36.5551	32.7859	33.4762	34.8269	11.5393	18.1061	31.4359	39.7046	7.74599	5.73573	6.41476	7.30486
1098	36.5593	32.7942	33.4924	34.8498	11.542	18.116	31.4291	39.769	7.74858	5.74136	6.42499	7.31911
1099	36.5634	32.8024	33.5086	34.8728	11.5447	18.126	31.4225	39.834	7.75116	5.747	6.43522	7.33336
1100	36.5675	32.8106	33.5248	34.8958	11.5474	18.1361	31.4162	39.8994	7.75375	5.75264	6.44545	7.34761
1101	36.5717	32.8188	33.541	34.9188	11.5501	18.1463	31.4102	39.9654	7.75633	5.75827	6.45567	7.36186
1102	36.5758	32.827	33.5572	34.9418	11.5528	18.1565	31.4044	40.032	7.75892	5.76391	6.4659	7.3761
1103	36.5799	32.8352	33.5734	34.9649	11.5555	18.1668	31.399	40.099	7.7615	5.76955	6.47613	7.39035
1104	36.584	32.8434	33.5896	34.9879	11.5583	18.1772	31.3937	40.1667	7.76409	5.77518	6.48636	7.4046
1105	36.5882	32.8516	33.6058	35.011	11.5611	18.1877	31.3888	40.2348	7.76667	5.78082	6.49659	7.41885
1106	36.5923	32.8598	33.6221	35.0341	11.5639	18.1982	31.3841	40.3035	7.76926	5.78646	6.50681	7.4331
1107	36.5964	32.868	33.6383	35.0572	11.5667	18.2088	31.3797	40.3727	7.77184	5.79209	6.51704	7.44735
1108	36.6005	32.8762	33.6545	35.0803	11.5696	18.2195	31.3756	40.4425	7.77443	5.79773	6.52727	7.4616
1109	36.6046	32.8844	33.6708	35.1034	11.5725	18.2303	31.3717	40.5128	7.77701	5.80336	6.5375	7.47585
1110	36.6088	32.8926	33.687	35.1266	11.5753	18.2412	31.3681	40.5837	7.7796	5.809	6.54773	7.49009
1111	36.6129	32.9008	33.7033	35.1497	11.5782	18.2521	31.3647	40.6551	7.78219	5.81464	6.55795	7.50434
1112	36.617	32.909	33.7195	35.1729	11.5812	18.2631	31.3617	40.7271	7.78477	5.82027	6.56818	7.51859
1113	36.6211	32.9171	33.7358	35.1961	11.5841	18.2742	31.3588	40.7996	7.78736	5.82591	6.57841	7.53284
1114	36.6252	32.9253	33.752	35.2193	11.5871	18.2853	31.3563	40.8727	7.78994	5.83155	6.58864	7.54709
1115	36.6293	32.9335	33.7683	35.2426	11.5901	18.2966	31.354	40.9463	7.79253	5.83718	6.59887	7.56134
1116	36.6334	32.9417	33.7846	35.2658	11.5931	18.3079	31.352	41.0205	7.79511	5.84282	6.60909	7.57559
1117	36.6375	32.9499	33.8008	35.2891	11.5961	18.3193	31.3503	41.0952	7.7977	5.84846	6.61932	7.58984
1118	36.6416	32.9581	33.8171	35.3124	11.5991	18.3308	31.3488	41.1705	7.80028	5.85409	6.62955	7.60408
1119	36.6457	32.9663	33.8334	35.3357	11.6022	18.3423	31.3476	41.2464	7.80287	5.85973	6.63978	7.61833
1120	36.6498	32.9745	33.8497	35.359	11.6053	18.3539	31.3467	41.3228	7.80545	5.86537	6.65	7.63258
1121	36.6539	32.9826	33.866	35.3823	11.6084	18.3657	31.346	41.3998	7.80804	5.871	6.66023	7.64683
1122	36.658	32.9908	33.8823	35.4056	11.6115	18.3774	31.3456	41.4774	7.81062	5.87664	6.67046	7.66108
1123	36.6621	32.999	33.8986	35.429	11.6146	18.3893	31.3454	41.5555	7.81321	5.88228	6.68069	7.67533
1124	36.6662	33.0072	33.9149	35.4524	11.6178	18.4012	31.3456	41.6342	7.81579	5.88791	6.69092	7.68958
1125	36.6703	33.0154	33.9312	35.4758	11.621	18.4133	31.3459	41.7134	7.81838	5.89355	6.70114	7.70383
1126	36.6744	33.0235	33.9475	35.4992	11.6242	18.4253	31.3466	41.7933	7.82097	5.89919	6.71137	7.71807
1127	36.6785	33.0317	33.9638	35.5226	11.6274	18.4375	31.3475	41.8737	7.82355	5.90482	6.7216	7.73232
1128	36.6826	33.0399	33.9801	35.5461	11.6306	18.4498	31.3487	41.9547	7.82614	5.91046	6.73183	7.74657
1129	36.6866	33.0481	33.9964	35.5695	11.6339	18.4621	31.3501	42.0363	7.82872	5.9161	6.74206	7.76082
1130	36.6907	33.0562	34.0128	35.593	11.6372	18.4745	31.3518	42.1184	7.83131	5.92173	6.75228	7.77507
1131	36.6948	33.0644	34.0291	35.6165	11.6405	18.487	31.3538	42.2011	7.83389	5.92737	6.76251	7.78932
1132	36.6989	33.0726	34.0454	35.6401	11.6438	18.4995	31.3561	42.2844	7.83648	5.93301	6.77274	7.80357
1133	36.703	33.0808	34.0618	35.6636	11.6471	18.5122	31.3586	42.3683	7.83906	5.93864	6.78297	7.81782
1134	36.707	33.0889	34.0781	35.6871	11.6504	18.5249	31.3613	42.4528	7.84165	5.94428	6.7932	7.83206
1135	36.7111	33.0971	34.0945	35.7107	11.6538	18.5377	31.3644	42.5379	7.84423	5.94991	6.80342	7.84631
1136	36.7152	33.1053	34.1108	35.7343	11.6572	18.5506	31.3677	42.6236	7.84682	5.95555	6.81365	7.86056
1137	36.7193	33.1134	34.1272	35.7579	11.6606	18.5635	31.3712	42.7098	7.8494	5.96119	6.82388	7.87481
1138	36.7233	33.1216	34.1435	35.7816	11.664	18.5766	31.375	42.7967	7.85199	5.96683	6.83411	7.88906
1139	36.7274	33.1298	34.1599	35.8052	11.6675	18.5897	31.3791	42.8841	7.85457	5.97246	6.84434	7.90331
1140	36.7315	33.1379	34.1762	35.8289	11.6709	18.6029	31.3835	42.9722	7.85716	5.9781	6.85456	7.91756
1141	36.7355	33.1461	34.1926	35.8526	11.6744	18.6161	31.3881	43.0608	7.85975	5.98373	6.86479	7.93181
1142	36.7396	33.1543	34.209	35.8763	11.6779	18.6295	31.3929	43.1501	7.86233	5.98937	6.87502	7.94605
1143	36.7437	33.1624	34.2254	35.9	11.6815	18.6429	31.3981	43.2399	7.86492	5.99501	6.88525	7.9603
1144	36.7477	33.1706	34.2418	35.9237	11.685	18.6564	31.4035	43.3304	7.8675	6.00064	6.89548	7.97455
1145	36.7518	33.1788	34.2581	35.9475	11.6886	18.67	31.4091	43.4215	7.87009	6.00628	6.9057	7.9888
1146	36.7558	33.1869	34.2745	35.9712	11.6921	18.6836	31.4151	43.5131	7.87267	6.01192	6.91593	8.00305
1147	36.7599	33.1951	34.2909	35.995	11.6957	18.6974	31.4213	43.6054	7.87526	6.01755	6.92616	8.0173
1148	36.764	33.2032	34.3073	36.0189	11.6993	18.7112	31.4277	43.6983	7.87784	6.02319	6.93639	8.03155
1149	36.768	33.2114	34.3237	36.0427	11.703	18.7251	31.4344	43.7918	7.88043	6.02883	6.94662	8.0458
1150	36.7721	33.2196	34.3401	36.0665	11.7066	18.739	31.4414	43.886	7.88301	6.03446	6.95684	8.06005
1151	36.7761	33.2277	34.3566	36.0904	11.7103	18.7531	31.4486	43.9807	7.8856	6.0401	6.96707	8.07429
1152	36.7802	33.2359	34.373	36.1143	11.714	18.7672	31.4561	44.0761	7.88818	6.04574	6.9773	8.08854
1153	36.7842	33.244	34.3894	36.1382	11.7177	18.7814	31.4639	44.1721	7.89077	6.05137	6.98753	8.10279
1154	36.7883	33.2522	34.4058	36.1622	11.7214	18.7957	31.4719	44.2687	7.89335	6.05701	6.99776	8.11704
1155	36.7923	33.2603	34.4222	36.1861	11.7252	18.8101	31.4802	44.3659	7.89594	6.06265	7.00798	8.13129
1156	36.7963	33.2685	34.4387	36.2101	11.7289	18.8245	31.4888	44.4638	7.89853	6.06828	7.01821	8.14554
1157	36.8004	33.2766	34.4551	36.2341	11.7327	18.8391	31.4976	44.5623	7.90111	6.07392	7.02844	8.15979
1158	36.8044	33.2848	34.4716	36.2581	11.7365	18.8537	31.5067	44.6614	7.9037	6.07956	7.03867	8.17404
1159	36.8085	33.2929	34.488	36.2821	11.7404	18.8684	31.516	44.7612	7.90628	6.08519	7.0489	8.18828
1160	36.8125	33.3011	34.5045	36.3062	11.7442	18.8831	31.5256	44.8616	7.90887	6.09083	7.05912	8.20253
1161	36.8165	33.3092	34.5209	36.3302	11.7481	18.898	31.5355	44.9626	7.91145	6.09647	7.06935	8.21678
1162	36.8206	33.3174	34.5374	36.3543	11.7519	18.9129	31.5456	45.0643	7.91404	6.1021	7.07958	8.23103
1163	36.8246	33.3255	34.5538	36.3784	11.7558	18.9279	31.556	45.1666	7.91662	6.10774	7.08981	8.24528
1164	36.8286	33.3337	34.5703	36.4026	11.7597	18.943	31.5666	45.2696	7.91921	6.11338	7.10004	8.25953
1165	36.8327	33.3418	34.5868	36.4267	11.7637	18.9581	31.5775	45.3732	7.92179	6.11901	7.11026	8.27378
1166	36.8367	33.35	34.625	36.4509	11.7676	18.9734	31.5891	45.4775	7.92438	6.12465	7.13385	8.28802
1167	36.8407	33.3581	34.6632	36.4751	11.7716	18.9887	31.6012	45.5824	7.92696	6.13028	7.15744	8.30227
1168	36.8447	33.3663	34.7015	36.4993	11.7756	19.0041	31.6141	45.688	7.92955	6.13592	7.18103	8.31652
1169	36.8488	33.3744	34.7398	36.5235	11.7796	19.0196	31.6275	45.7942	7.93213	6.14156	7.20461	8.33077
1170	36.8528	33.3826	34.7782	36.5478	11.7836	19.0351	31.6416	45.901	7.93472	6.14719	7.2282	8.34502
1171	36.8568	33.3907	34.8165	36.5721	11.7877	19.0508	31.6563	46.0086	7.93731	6.15283	7.25179	8.35927
1172	36.8608	33.3989	34.8549	36.5964	11.7917	19.0665	31.6717	46.1168	7.93989	6.15847	7.27537	8.37352
1173	36.8648	33.407	34.8934	36.6207	11.7958	19.0823	31.6877	46.2256	7.94248	6.1641	7.29896	8.38777
1174	36.8689	33.4151	34.9319	36.645	11.7999	19.0982	31.7043	46.3352	7.94506	6.16974	7.32255	8.40201
1175	36.8729	33.4233	34.9704	36.6694	11.804	19.1141	31.7216	46.4454	7.94765	6.17538	7.34613	8.41626
1176	36.8769	33.4314	35.0089	36.6938	11.8081	19.1302	31.7396	46.5562	7.95023	6.18101	7.36972	8.43051
1177	36.8809	33.4396	35.0475	36.7182	11.8123	19.1463	31.7581	46.6677	7.95282	6.18665	7.39331	8.44476
1178	36.8849	33.4477	35.0861	36.7426	11.8165	19.1625	31.7774	46.7799	7.9554	6.19229	7.41689	8.45901
1179	36.8889	33.4559	35.1248	36.7671	11.8207	19.1788	31.7973	46.8928	7.95799	6.19792	7.44048	8.47326
1180	36.8929	33.464	35.1634	36.7915	11.8249	19.1952	31.8178	47.0064	7.96057	6.20356	7.46407	8.48751
1181	36.897	33.4721	35.2022	36.816	11.8291	19.2116	31.839	47.1206	7.96316	6.2092	7.48766	8.50176
1182	36.901	33.4803	35.2409	36.8405	11.8333	19.2281	31.8608	47.2355	7.96574	6.21483	7.51124	8.51601
1183	36.905	33.4884	35.2797	36.8651	11.8376	19.2447	31.8833	47.3511	7.96833	6.22047	7.53483	8.53025
1184	36.909	33.4966	35.3185	36.8897	11.8419	19.2614	31.9065	47.4674	7.97091	6.22611	7.55842	8.5445
1185	36.913	33.5047	35.3574	36.9142	11.8462	19.2782	31.9303	47.5844	7.9735	6.23174	7.582	8.55875
1186	36.917	33.5128	35.3962	36.9388	11.8505	19.295	31.9547	47.7021	7.97609	6.23738	7.60559	8.573
1187	36.921	33.521	35.4352	36.9635	11.8548	19.3119	31.9799	47.8204	7.97867	6.24302	7.62918	8.58725
1188	36.925	33.5291	35.4741	36.9881	11.8592	19.329	32.0056	47.9395	7.98126	6.24865	7.65277	8.6015
1189	36.929	33.5373	35.5131	37.0128	11.8636	19.346	32.0321	48.0592	7.98384	6.25429	7.67635	8.61575
1190	36.933	33.5454	35.5521	37.0375	11.8679	19.3632	32.0592	48.1797	7.98643	6.25993	7.69994	8.63
1191	36.937	33.5535	35.5912	37.0622	11.8724	19.3805	32.087	48.3008	7.98901	6.26556	7.72353	8.64424
1192	36.9409	33.5617	35.6303	37.087	11.8768	19.3978	32.1155	48.4227	7.9916	6.2712	7.74711	8.65849
1193	36.9449	33.5698	35.6694	37.1117	11.8812	19.4152	32.1446	48.5452	7.99418	6.27683	7.7707	8.67274
1194	36.9489	33.5779	35.7086	37.1365	11.8857	19.4327	32.1744	48.6685	7.99677	6.28247	7.79429	8.68699
1195	36.9529	33.5861	35.7478	37.1613	11.8902	19.4503	32.2049	48.7925	7.99935	6.28811	7.81787	8.70124
1196	36.9569	33.5942	35.787	37.1862	11.8947	19.4679	32.2361	48.9172	8.00194	6.29374	7.84146	8.71549
1197	36.9609	33.6024	35.8263	37.211	11.8992	19.4857	32.2679	49.0426	8.00452	6.29938	7.86505	8.72974
1198	36.9649	33.6105	35.8656	37.2359	11.9037	19.5035	32.3004	49.1687	8.00711	6.30502	7.88864	8.74399
1199	36.9689	33.6186	35.9049	37.2608	11.9083	19.5214	32.3336	49.2955	8.0097	6.31065	7.91222	8.75823
1200	36.9728	33.6268	35.9443	37.2858	11.9128	19.5394	32.3675	49.4231	8.01228	6.31629	7.93581	8.77248
1201	36.9803	33.6349	35.9837	37.2953	11.9174	19.5575	32.402	49.5509	8.01688	6.32193	7.9594	8.77792
1202	36.9878	33.643	36.0231	37.3048	11.9221	19.5756	32.4373	49.6789	8.02148	6.32756	7.98298	8.78335
1203	36.9953	33.6512	36.0626	37.3143	11.9268	19.5938	32.4732	49.8072	8.02608	6.3332	8.00657	8.78879
1204	37.0028	33.6593	36.1021	37.3238	11.9315	19.6122	32.5098	49.9356	8.03068	6.33884	8.03016	8.79422
1205	37.0102	33.6674	36.1417	37.3334	11.9362	19.6306	32.5472	50.0644	8.03528	6.34447	8.05374	8.79966
1206	37.0177	33.6756	36.1813	37.3429	11.941	19.649	32.5852	50.1933	8.03988	6.35011	8.07733	8.8051
1207	37.0252	33.6837	36.2209	37.3525	11.9459	19.6676	32.6239	50.3225	8.04448	6.35575	8.10092	8.81053
1208	37.0326	33.6918	36.2606	37.3621	11.9508	19.6862	32.6633	50.4519	8.04908	6.36138	8.12451	8.81597
1209	37.0401	33.7	36.3003	37.3717	11.9557	19.705	32.7034	50.5815	8.05368	6.36702	8.14809	8.8214
1210	37.0476	33.7081	36.34	37.3812	11.9606	19.7238	32.7442	50.7114	8.05828	6.37266	8.17168	8.82684
1211	37.055	33.7162	36.3797	37.3908	11.9656	19.7427	32.7858	50.8415	8.06288	6.37829	8.19527	8.83227
1212	37.0625	33.7244	36.4196	37.4005	11.9706	19.7616	32.828	50.9718	8.06748	6.38393	8.21885	8.83771
1213	37.0699	33.7325	36.4594	37.4101	11.9757	19.7807	32.8709	51.1023	8.07208	6.38957	8.24244	8.84314
1214	37.0774	33.7406	36.4993	37.4197	11.9808	19.7998	32.9146	51.2331	8.07668	6.3952	8.26603	8.84858
1215	37.0848	33.7488	36.5392	37.4294	11.9859	19.8191	32.9589	51.3642	8.08128	6.40084	8.28961	8.85401
1216	37.0923	33.7569	36.5791	37.439	11.9911	19.8384	33.004	51.4954	8.08588	6.40648	8.3132	8.85945
1217	37.0997	33.765	36.6191	37.4487	11.9963	19.8577	33.0498	51.6269	8.09048	6.41211	8.33679	8.86489
1218	37.1072	33.7732	36.6591	37.4583	12.0016	19.8772	33.0963	51.7586	8.09508	6.41775	8.36038	8.87032
1219	37.1146	33.7813	36.6992	37.468	12.0069	19.8968	33.1435	51.8906	8.09968	6.42339	8.38396	8.87576
1220	37.122	33.7894	36.7393	37.4777	12.0122	19.9164	33.1914	52.0228	8.10428	6.42902	8.40755	8.88119
1221	37.1295	33.7976	36.7794	37.4874	12.0176	19.9361	33.2401	52.1552	8.10888	6.43466	8.43114	8.88663
1222	37.1369	33.8057	36.8196	37.4971	12.023	19.9559	33.2895	52.2878	8.11348	6.4403	8.45472	8.89206
1223	37.1443	33.8138	36.8598	37.5068	12.0284	19.9758	33.3396	52.4207	8.11808	6.44593	8.47831	8.8975
1224	37.1518	33.822	36.9001	37.5166	12.0339	19.9958	33.3905	52.5538	8.12268	6.45157	8.5019	8.90293
1225	37.1592	33.8301	36.9404	37.5263	12.0394	20.0158	33.4421	52.6872	8.12728	6.4572	8.52549	8.90837
1226	37.1666	33.8382	36.9807	37.5361	12.045	20.036	33.4944	52.8207	8.13188	6.46284	8.54907	8.91381
1227	37.1741	33.8464	37.0211	37.5458	12.0506	20.0562	33.5475	52.9546	8.13648	6.46848	8.57266	8.91924
1228	37.1815	33.8545	37.0615	37.5556	12.0562	20.0765	33.6013	53.0886	8.14108	6.47411	8.59625	8.92468
1229	37.1889	33.8626	37.1019	37.5654	12.0618	20.0969	33.6559	53.2229	8.14568	6.47975	8.61983	8.93011
1230	37.1963	33.8708	37.1424	37.5752	12.0676	20.1174	33.7112	53.3574	8.15028	6.48539	8.64342	8.93555
1231	37.2037	33.8789	37.1829	37.585	12.0733	20.1379	33.7672	53.4921	8.15488	6.49102	8.66701	8.94098
1232	37.2111	33.8871	37.2235	37.5948	12.0791	20.1586	33.824	53.6271	8.15948	6.49666	8.69059	8.94642
1233	37.2185	33.8952	37.2641	37.6046	12.0849	20.1793	33.8815	53.7623	8.16408	6.5023	8.71418	8.95185
1234	37.2259	33.9033	37.3047	37.6144	12.0907	20.2001	33.9399	53.8978	8.16868	6.50793	8.73777	8.95729
1235	37.2333	33.9115	37.3454	37.6243	12.0966	20.221	33.9989	54.0335	8.17328	6.51357	8.76136	8.96272
1236	37.2407	33.9196	37.4258	37.6341	12.1026	20.242	34.0595	54.1694	8.17788	6.51921	8.80751	8.96816
1237	37.2481	33.9277	37.5063	37.644	12.1085	20.2631	34.1217	54.3056	8.18248	6.52484	8.85367	8.97359
1238	37.2555	33.9359	37.587	37.6538	12.1145	20.2842	34.1854	54.442	8.18708	6.53048	8.89983	8.97903
1239	37.2629	33.944	37.6679	37.6637	12.1206	20.3055	34.2508	54.5786	8.19168	6.53612	8.94598	8.98447
1240	37.2703	33.9521	37.7489	37.6736	12.1267	20.3268	34.3177	54.7154	8.19628	6.54175	8.99214	8.9899
1241	37.2777	33.9603	37.8301	37.6835	12.1328	20.3482	34.3862	54.8525	8.20088	6.54739	9.0383	8.99534
1242	37.2851	33.9684	37.9115	37.6934	12.1389	20.3697	34.4563	54.9899	8.20548	6.55303	9.08445	9.00077
1243	37.2925	33.9766	37.993	37.7033	12.1451	20.3913	34.528	55.1274	8.21008	6.55866	9.13061	9.00621
1244	37.2999	33.9847	38.0747	37.7132	12.1514	20.4129	34.6014	55.2652	8.21468	6.5643	9.17677	9.01164
1245	37.3073	33.9928	38.1565	37.7232	12.1576	20.4347	34.6763	55.4033	8.21928	6.56994	9.22292	9.01708
1246	37.3147	34.001	38.2385	37.7331	12.1639	20.4565	34.7529	55.5415	8.22388	6.57557	9.26908	9.02251
1247	37.322	34.0091	38.3207	37.7431	12.1703	20.4784	34.8312	55.68	8.22848	6.58121	9.31524	9.02795
1248	37.3294	34.0173	38.403	37.753	12.1766	20.5004	34.9111	55.8188	8.23308	6.58685	9.36139	9.03338
1249	37.3368	34.0254	38.4855	37.763	12.1831	20.5225	34.9927	55.9578	8.23768	6.59248	9.40755	9.03882
1250	37.3442	34.0335	38.5682	37.773	12.1895	20.5447	35.0759	56.097	8.24228	6.59812	9.45371	9.04426
1251	37.3515	34.0417	38.651	37.783	12.196	20.567	35.1609	56.2364	8.24688	6.60375	9.49987	9.04969
1252	37.3589	34.0498	38.734	37.793	12.2025	20.5893	35.2475	56.3761	8.25148	6.60939	9.54602	9.05513
1253	37.3663	34.058	38.8172	37.803	12.2091	20.6117	35.3358	56.5161	8.25608	6.61503	9.59218	9.06056
1254	37.3736	34.0661	38.9006	37.813	12.2157	20.6343	35.4258	56.6562	8.26068	6.62066	9.63834	9.066
1255	37.381	34.0743	38.9841	37.823	12.2223	20.6569	35.5176	56.7966	8.26528	6.6263	9.68449	9.07143
1256	37.3884	34.0824	39.0677	37.8331	12.229	20.6796	35.6111	56.9373	8.26988	6.63194	9.73065	9.07687
1257	37.3957	34.0905	39.1516	37.8431	12.2357	20.7023	35.7063	57.0781	8.27448	6.63757	9.77681	9.0823
1258	37.4031	34.0987	39.2356	37.8532	12.2425	20.7252	35.8032	57.2193	8.27908	6.64321	9.82296	9.08774
1259	37.4104	34.1068	39.3198	37.8633	12.2492	20.7482	35.9019	57.3606	8.28368	6.64885	9.86912	9.09317
1260	37.4178	34.115	39.4042	37.8733	12.2561	20.7712	36.0024	57.5022	8.28828	6.65448	9.91528	9.09861
1261	37.4251	34.1231	39.4887	37.8834	12.2629	20.7943	36.1046	57.644	8.29288	6.66012	9.96143	9.10405
1262	37.4325	34.1313	39.5734	37.8935	12.2698	20.8176	36.2087	57.7861	8.29748	6.66576	10.0076	9.10948
1263	37.4398	34.1394	39.6583	37.9036	12.2768	20.8409	36.3145	57.9284	8.30208	6.67139	10.0537	9.11492
1264	37.4472	34.1476	39.7434	37.9137	12.2837	20.8642	36.4221	58.0709	8.30668	6.67703	10.0999	9.12035
1265	37.4545	34.1557	39.8287	37.9239	12.2907	20.8877	36.5315	58.2137	8.31128	6.68267	10.1461	9.12579
1266	37.4619	34.1639	39.9141	37.934	12.2978	20.9113	36.6427	58.3567	8.31588	6.6883	10.1922	9.13122
1267	37.4692	34.172	39.9997	37.9441	12.3049	20.9349	36.7558	58.5	8.32048	6.69394	10.2384	9.13666
1268	37.4766	34.1802	40.0855	37.9543	12.312	20.9587	36.8706	58.6434	8.32508	6.69958	10.2845	9.14209
1269	37.4839	34.1883	40.1714	37.9645	12.3191	20.9825	36.9874	58.7872	8.32968	6.70521	10.3307	9.14753
1270	37.4912	34.1965	40.2576	37.9746	12.3263	21.0064	37.1059	58.9311	8.33428	6.71085	10.3768	9.15296
1271	37.4986	34.2046	40.3439	37.9848	12.3336	21.0304	37.2264	59.0753	8.33888	6.71649	10.423	9.1584
1272	37.5059	34.2128	40.4304	37.995	12.3408	21.0545	37.3486	59.2198	8.34348	6.72212	10.4692	9.16384
1273	37.5132	34.2209	40.5171	38.0052	12.3481	21.0787	37.4728	59.3645	8.34808	6.72776	10.5153	9.16927
1274	37.5205	34.2291	40.604	38.0154	12.3555	21.103	37.5989	59.5094	8.35268	6.7334	10.5615	9.17471
1275	37.5279	34.2373	40.6911	38.0256	12.3629	21.1273	37.7268	59.6546	8.35728	6.73903	10.6076	9.18014
1276	37.5352	34.2454	40.7783	38.0359	12.3703	21.1517	37.8566	59.8	8.36188	6.74467	10.6538	9.18558
1277	37.5425	34.2536	40.8658	38.0461	12.3777	21.1763	37.9884	59.9456	8.36648	6.75031	10.6999	9.19101
1278	37.5498	34.2617	40.9534	38.0563	12.3852	21.2009	38.1221	60.0915	8.37108	6.75594	10.7461	9.19645
1279	37.5572	34.2699	41.0412	38.0666	12.3927	21.2256	38.2576	60.2376	8.37568	6.76158	10.7923	9.20188
1280	37.5645	34.2781	41.1292	38.0769	12.4003	21.2504	38.3952	60.3839	8.38028	6.76721	10.8384	9.20732
1281	37.5718	34.2862	41.2174	38.0871	12.4079	21.2753	38.5346	60.5305	8.38488	6.77285	10.8846	9.21275
1282	37.5791	34.2944	41.3058	38.0974	12.4155	21.3003	38.676	60.6774	8.38948	6.77849	10.9307	9.21819
1283	37.5864	34.3025	41.3944	38.1077	12.4232	21.3253	38.8194	60.8245	8.39408	6.78412	10.9769	9.22363
1284	37.5937	34.3107	41.4832	38.118	12.4309	21.3505	38.9647	60.9718	8.39868	6.78976	11.023	9.22906
1285	37.601	34.3189	41.5722	38.1283	12.4387	21.3757	39.112	61.1193	8.40328	6.7954	11.0692	9.2345
1286	37.6083	34.327	41.6614	38.1387	12.4464	21.4011	39.2613	61.2671	8.40788	6.80103	11.1154	9.23993
1287	37.6156	34.3352	41.7507	38.149	12.4543	21.4265	39.4125	61.4152	8.41248	6.80667	11.1615	9.24537
1288	37.6229	34.3434	41.8403	38.1593	12.4621	21.452	39.5658	61.5634	8.41708	6.81231	11.2077	9.2508
1289	37.6302	34.3515	41.9301	38.1697	12.47	21.4776	39.721	61.712	8.42168	6.81794	11.2538	9.25624
1290	37.6375	34.3597	42.02	38.1801	12.4779	21.5033	39.8782	61.8607	8.42628	6.82358	11.3	9.26167
1291	37.6448	34.3679	42.1102	38.1904	12.4859	21.5291	40.0375	62.0097	8.43088	6.82922	11.3461	9.26711
1292	37.6521	34.3761	42.2006	38.2008	12.4939	21.555	40.1988	62.159	8.43548	6.83485	11.3923	9.27254
1293	37.6594	34.3842	42.2912	38.2112	12.5019	21.5809	40.362	62.3084	8.44008	6.84049	11.4385	9.27798
1294	37.6667	34.3924	42.382	38.2216	12.51	21.607	40.5274	62.4581	8.44468	6.84613	11.4846	9.28342
1295	37.674	34.4006	42.473	38.232	12.5181	21.6331	40.6947	62.6081	8.44928	6.85176	11.5308	9.28885
1296	37.6813	34.4088	42.5642	38.2424	12.5263	21.6593	40.8641	62.7583	8.45388	6.8574	11.5769	9.29429
1297	37.6886	34.4169	42.6556	38.2528	12.5345	21.6857	41.0355	62.9087	8.45848	6.86304	11.6231	9.29972
1298	37.6959	34.4251	42.7472	38.2633	12.5427	21.7121	41.209	63.0594	8.46308	6.86867	11.6692	9.30516
1299	37.7032	34.4333	42.839	38.2737	12.551	21.7386	41.3845	63.2104	8.46768	6.87431	11.7154	9.31059
1300	37.7105	34.4415	42.931	38.2842	12.5593	21.7652	41.5621	63.3615	8.47228	6.87995	11.7616	9.31603
1301	37.7177	34.4496	43.0233	38.2946	12.5676	21.7919	41.7418	63.5129	8.47688	6.88558	11.8077	9.32146
1302	37.725	34.4578	43.1158	38.3051	12.576	21.8187	41.9235	63.6646	8.48148	6.89122	11.8539	9.3269
1303	37.7323	34.466	43.2085	38.3156	12.5844	21.8455	42.1073	63.8165	8.48608	6.89686	11.9	9.33233
1304	37.7396	34.4742	43.3014	38.3261	12.5928	21.8725	42.2931	63.9686	8.49068	6.90249	11.9462	9.33777
1305	37.7469	34.4824	43.3945	38.3366	12.6013	21.8995	42.4811	64.1209	8.49528	6.90813	11.9923	9.34321
1306	37.7348	34.4294	43.3286	38.3196	12.6097	21.9259	42.6676	64.2725	8.48899	6.87602	11.9605	9.33339
1307	37.7228	34.3766	43.2628	38.3026	12.618	21.9515	42.8528	64.4233	8.48269	6.84391	11.9286	9.32357
1308	37.7107	34.3239	43.1972	38.2857	12.6262	21.9764	43.0367	64.5732	8.47639	6.8118	11.8967	9.31375
1309	37.6987	34.2712	43.1317	38.2687	12.6344	22.0005	43.2191	64.7224	8.4701	6.77968	11.8648	9.30393
1310	37.6867	34.2187	43.0664	38.2518	12.6424	22.024	43.4001	64.8708	8.4638	6.74757	11.8329	9.29411
1311	37.6747	34.1663	43.0011	38.2349	12.6504	22.0468	43.5797	65.0183	8.4575	6.71546	11.801	9.28429
1312	37.6628	34.114	42.9361	38.2179	12.6583	22.0688	43.7579	65.165	8.45121	6.68335	11.7691	9.27447
1313	37.6508	34.0618	42.8711	38.201	12.6662	22.0902	43.9346	65.311	8.44491	6.65124	11.7373	9.26465
1314	37.6389	34.0097	42.8062	38.1841	12.6739	22.1108	44.1099	65.4561	8.43861	6.61913	11.7054	9.25483
1315	37.6269	33.9577	42.7415	38.1672	12.6815	22.1308	44.2837	65.6004	8.43232	6.58702	11.6735	9.24501
1316	37.615	33.9058	42.6769	38.1503	12.6891	22.15	44.4561	65.7439	8.42602	6.55491	11.6416	9.23519
1317	37.6031	33.8541	42.6125	38.1334	12.6966	22.1686	44.6269	65.8865	8.41973	6.5228	11.6097	9.22537
1318	37.5912	33.8024	42.5481	38.1166	12.704	22.1865	44.7963	66.0284	8.41343	6.49068	11.5778	9.21555
1319	37.5793	33.7508	42.4839	38.0997	12.7114	22.2037	44.9642	66.1694	8.40713	6.45857	11.5459	9.20573
1320	37.5674	33.6993	42.4198	38.0828	12.7186	22.2202	45.1306	66.3096	8.40084	6.42646	11.5141	9.19591
1321	37.5556	33.648	42.3558	38.066	12.7258	22.236	45.2955	66.4491	8.39454	6.39435	11.4822	9.18609
1322	37.5437	33.5967	42.292	38.0491	12.7329	22.2512	45.4588	66.5876	8.38824	6.36224	11.4503	9.17627
1323	37.5319	33.5455	42.2282	38.0323	12.7399	22.2657	45.6206	66.7254	8.38195	6.33013	11.4184	9.16645
1324	37.5201	33.4945	42.1646	38.0155	12.7468	22.2796	45.7809	66.8623	8.37565	6.29802	11.3865	9.15663
1325	37.5083	33.4435	42.1011	37.9986	12.7536	22.2927	45.9396	66.9985	8.36936	6.26591	11.3546	9.14681
1326	37.4965	33.3926	42.0377	37.9818	12.7604	22.3053	46.0968	67.1337	8.36306	6.2338	11.3227	9.13699
1327	37.4847	33.3419	41.9744	37.965	12.7671	22.3171	46.2524	67.2682	8.35676	6.20168	11.2909	9.12717
1328	37.4729	33.2912	41.9112	37.9482	12.7737	22.3283	46.4064	67.4019	8.35047	6.16957	11.259	9.11735
1329	37.4612	33.2406	41.8482	37.9314	12.7802	22.3389	46.5589	67.5347	8.34417	6.13746	11.2271	9.10753
1330	37.4494	33.1902	41.7852	37.9146	12.7867	22.3488	46.7097	67.6667	8.33787	6.10535	11.1952	9.09771
1331	37.4377	33.1921	41.7224	37.8978	12.793	22.3588	46.859	67.7978	8.33158	6.10677	11.1633	9.08789
1332	37.426	33.194	41.6597	37.881	12.7993	22.3687	47.0067	67.9282	8.32528	6.1082	11.1314	9.07807
1333	37.4143	33.1959	41.5971	37.8643	12.8055	22.3787	47.1528	68.0577	8.31898	6.10962	11.0995	9.06825
1334	37.4026	33.1978	41.5346	37.8475	12.8117	22.3887	47.2973	68.1864	8.31269	6.11104	11.0677	9.05843
1335	37.3909	33.1997	41.4722	37.8307	12.8177	22.3987	47.4402	68.3142	8.30639	6.11247	11.0358	9.04861
1336	37.3792	33.2016	41.4099	37.814	12.8237	22.4087	47.5814	68.4412	8.3001	6.11389	11.0039	9.03879
1337	37.3675	33.2035	41.3477	37.7972	12.8296	22.4187	47.721	68.5674	8.2938	6.11531	10.972	9.02897
1338	37.3559	33.2054	41.2856	37.7805	12.8354	22.4287	47.859	68.6928	8.2875	6.11674	10.9401	9.01915
1339	37.3443	33.2073	41.2237	37.7637	12.8411	22.4387	47.9954	68.8173	8.28121	6.11816	10.9082	9.00933
1340	37.3326	33.2092	41.1618	37.747	12.8468	22.4488	48.1302	68.941	8.27491	6.11958	10.8763	8.99951
1341	37.321	33.2111	41.1	37.7303	12.8524	22.4588	48.2633	69.0639	8.26861	6.12101	10.8445	8.98969
1342	37.3094	33.213	41.0384	37.7136	12.8579	22.4689	48.3947	69.1859	8.26232	6.12243	10.8126	8.97987
1343	37.2978	33.2149	40.9768	37.6968	12.8633	22.479	48.5245	69.3071	8.25602	6.12386	10.7807	8.97005
1344	37.2863	33.2168	40.9154	37.6801	12.8686	22.4891	48.6527	69.4275	8.24973	6.12528	10.7488	8.96023
1345	37.2747	33.2187	40.854	37.6634	12.8739	22.4992	48.7792	69.5471	8.24343	6.1267	10.7169	8.95041
1346	37.2631	33.2206	40.7813	37.5917	12.8791	22.5093	48.9037	69.6636	8.23713	6.12813	10.6791	8.9095
1347	37.2516	33.2225	40.7088	37.5202	12.8842	22.5194	49.0264	69.7772	8.23084	6.12955	10.6412	8.86859
1348	37.2401	33.2244	40.6364	37.4488	12.8892	22.5296	49.147	69.8878	8.22454	6.13097	10.6033	8.82767
1349	37.2285	33.2263	40.5641	37.3774	12.8942	22.5397	49.2657	69.9955	8.21824	6.1324	10.5655	8.78676
1350	37.217	33.2282	40.4919	37.3063	12.8991	22.5499	49.3825	70.1002	8.21195	6.13382	10.5276	8.74585
1351	37.2055	33.2301	40.4199	37.2352	12.9039	22.5601	49.4973	70.202	8.20565	6.13524	10.4898	8.70494
1352	37.1941	33.232	40.348	37.1642	12.9086	22.5703	49.6101	70.3009	8.19935	6.13667	10.4519	8.66402
1353	37.1826	33.2339	40.2763	37.0934	12.9133	22.5805	49.721	70.3968	8.19306	6.13809	10.414	8.62311
1354	37.1711	33.2358	40.2047	37.0227	12.9178	22.5907	49.8299	70.4899	8.18676	6.13951	10.3762	8.5822
1355	37.1597	33.2377	40.1332	36.9521	12.9223	22.6009	49.9369	70.5801	8.18047	6.14094	10.3383	8.54129
1356	37.1482	33.188	40.0618	36.8816	12.9268	22.6105	50.0419	70.6673	8.17417	6.10933	10.3004	8.50037
1357	37.1368	33.1384	39.9906	36.8113	12.9311	22.6195	50.145	70.7518	8.16787	6.07772	10.2626	8.45946
1358	37.1254	33.0889	39.9196	36.7411	12.9354	22.6278	50.2461	70.8333	8.16158	6.04611	10.2247	8.41855
1359	37.114	33.0396	39.8486	36.671	12.9396	22.6355	50.3452	70.912	8.15528	6.0145	10.1869	8.37764
1360	37.1026	32.9903	39.7778	36.601	12.9437	22.6426	50.4424	70.9879	8.14898	5.98289	10.149	8.33673
1361	37.0912	32.9411	39.7071	36.5311	12.9477	22.649	50.5376	71.061	8.14269	5.95128	10.1111	8.29581
1362	37.0798	32.892	39.6365	36.4613	12.9517	22.6549	50.6309	71.1313	8.13639	5.91967	10.0733	8.2549
1363	37.0685	32.843	39.5661	36.3917	12.9556	22.6601	50.7222	71.1988	8.13009	5.88806	10.0354	8.21399
1364	37.0571	32.794	39.4958	36.3222	12.9594	22.6647	50.8115	71.2635	8.1238	5.85645	9.99755	8.17308
1365	37.0458	32.7452	39.4256	36.2528	12.9632	22.6688	50.899	71.3254	8.1175	5.82484	9.95969	8.13216
1366	37.0345	32.6965	39.3556	36.1835	12.9669	22.6722	50.9844	71.3846	8.11121	5.79323	9.92183	8.09125
1367	37.0231	32.6478	39.2856	36.1143	12.9705	22.675	51.068	71.4411	8.10491	5.76162	9.88397	8.05034
1368	37.0118	32.5993	39.2158	36.0452	12.974	22.6773	51.1496	71.4948	8.09861	5.73001	9.84611	8.00943
1369	37.0005	32.5508	39.1462	35.9763	12.9774	22.6789	51.2292	71.5459	8.09232	5.6984	9.80824	7.96851
1370	36.9892	32.5024	39.0766	35.9075	12.9808	22.68	51.3069	71.5942	8.08602	5.66679	9.77038	7.9276
1371	36.978	32.4542	39.0072	35.8388	12.9841	22.6805	51.3827	71.6399	8.07972	5.63519	9.73252	7.88669
1372	36.9667	32.406	38.9379	35.7702	12.9874	22.6804	51.4566	71.6829	8.07343	5.60358	9.69466	7.84578
1373	36.9555	32.3579	38.8687	35.7017	12.9905	22.6798	51.5286	71.7233	8.06713	5.57197	9.6568	7.80487
1374	36.9442	32.3098	38.7997	35.6334	12.9936	22.6786	51.5986	71.7611	8.06083	5.54036	9.61894	7.76395
1375	36.933	32.2619	38.7308	35.5651	12.9966	22.6768	51.6667	71.7962	8.05454	5.50875	9.58107	7.72304
1376	36.9218	32.2141	38.662	35.497	12.9996	22.6745	51.733	71.8288	8.04824	5.47714	9.54321	7.68213
1377	36.9106	32.1663	38.5933	35.429	13.0024	22.6716	51.7973	71.8588	8.04195	5.44553	9.50535	7.64122
1378	36.8994	32.1187	38.5247	35.3611	13.0052	22.6682	51.8597	71.8863	8.03565	5.41392	9.46749	7.6003
1379	36.8882	32.0711	38.4563	35.2934	13.008	22.6642	51.9202	71.9112	8.02935	5.38231	9.42963	7.55939
1380	36.877	32.0236	38.388	35.2257	13.0106	22.6597	51.9789	71.9335	8.02306	5.3507	9.39177	7.51848
1381	36.8636	32.0221	38.3198	35.1581	13.0132	22.6552	52.0357	71.9534	8.01549	5.3496	9.35391	7.47757
1382	36.8503	32.0205	38.2517	35.0907	13.0157	22.6506	52.0906	71.9708	8.00793	5.34849	9.31604	7.43665
1383	36.8369	32.019	38.1838	35.0234	13.0181	22.6461	52.1436	71.9857	8.00036	5.34739	9.27818	7.39574
1384	36.8236	32.0175	38.1159	34.9562	13.0204	22.6415	52.1948	71.9982	7.99279	5.34629	9.24032	7.35483
1385	36.8103	32.016	38.0482	34.8891	13.0226	22.6369	52.2441	72.0083	7.98523	5.34518	9.20246	7.31392
1386	36.797	32.0144	37.9489	34.8453	13.0247	22.6324	52.2908	72.0167	7.97766	5.34408	9.14683	7.28716
1387	36.7837	32.0129	37.8499	34.8016	13.0268	22.6278	52.3348	72.0236	7.9701	5.34297	9.0912	7.26039
1388	36.7704	32.0114	37.7511	34.7579	13.0288	22.6232	52.3762	72.0289	7.96253	5.34187	9.03558	7.23363
1389	36.7572	32.0099	37.6526	34.7142	13.0307	22.6186	52.415	72.0326	7.95497	5.34077	8.97995	7.20687
1390	36.7439	32.0084	37.5543	34.6706	13.0325	22.614	52.4511	72.0348	7.9474	5.33966	8.92432	7.18011
1391	36.7307	32.0068	37.4563	34.627	13.0342	22.6093	52.4847	72.0355	7.93984	5.33856	8.86869	7.15335
1392	36.7174	32.0053	37.3585	34.5835	13.0359	22.6047	52.5157	72.0346	7.93227	5.33746	8.81306	7.12658
1393	36.7042	32.0038	37.261	34.54	13.0374	22.6	52.5441	72.0322	7.9247	5.33635	8.75744	7.09982
1394	36.691	32.0023	37.1638	34.4966	13.0389	22.5954	52.57	72.0283	7.91714	5.33525	8.70181	7.07306
1395	36.6778	32.0008	37.0667	34.4532	13.0403	22.5907	52.5933	72.0228	7.90957	5.33414	8.64618	7.0463
1396	36.6647	31.9992	36.97	34.4099	13.0416	22.586	52.6142	72.0159	7.90201	5.33304	8.59055	7.01954
1397	36.6515	31.9977	36.8735	34.3666	13.0429	22.5814	52.6326	72.0075	7.89444	5.33194	8.53492	6.99277
1398	36.6384	31.9962	36.7772	34.3233	13.044	22.5767	52.6485	71.9976	7.88688	5.33083	8.4793	6.96601
1399	36.6252	31.9947	36.6812	34.2801	13.0451	22.5719	52.662	71.9862	7.87931	5.32973	8.42367	6.93925
1400	36.6121	31.9932	36.5854	34.237	13.0461	22.5672	52.673	71.9734	7.87175	5.32862	8.36804	6.91249
1401	36.599	31.9917	36.4899	34.1939	13.047	22.5625	52.6817	71.9591	7.86418	5.32752	8.31241	6.88573
1402	36.5859	31.9902	36.3947	34.1508	13.0478	22.5578	52.6879	71.9434	7.85661	5.32642	8.25678	6.85896
1403	36.5728	31.9886	36.2996	34.1078	13.0486	22.553	52.6918	71.9263	7.84905	5.32531	8.20116	6.8322
1404	36.5597	31.9871	36.2049	34.0648	13.0492	22.5483	52.6933	71.9077	7.84148	5.32421	8.14553	6.80544
1405	36.5467	31.9856	36.1103	34.0219	13.0498	22.5435	52.6925	71.8877	7.83392	5.32311	8.0899	6.77868
1406	36.5336	31.9585	36.016	33.979	13.0503	22.5384	52.6894	71.8664	7.82635	5.30495	8.03427	6.75191
1407	36.5206	31.9314	35.922	33.9362	13.0508	22.5331	52.684	71.8436	7.81879	5.2868	7.97864	6.72515
1408	36.5076	31.9043	35.8282	33.8934	13.0511	22.5274	52.6763	71.8194	7.81122	5.26865	7.92302	6.69839
1409	36.4945	31.8773	35.7346	33.8507	13.0514	22.5214	52.6664	71.7939	7.80365	5.25049	7.86739	6.67163
1410	36.4815	31.8503	35.6413	33.808	13.0516	22.5152	52.6542	71.767	7.79609	5.23234	7.81176	6.64487
1411	36.4686	31.8233	35.5482	33.7653	13.0517	22.5086	52.6399	71.7388	7.78852	5.21419	7.75613	6.6181
1412	36.4556	31.7964	35.4554	33.7227	13.0517	22.5018	52.6234	71.7092	7.78096	5.19603	7.7005	6.59134
1413	36.4426	31.7694	35.3628	33.6802	13.0517	22.4947	52.6047	71.6783	7.77339	5.17788	7.64488	6.56458
1414	36.4297	31.7426	35.2705	33.6377	13.0516	22.4872	52.5839	71.646	7.76583	5.15973	7.58925	6.53782
1415	36.4167	31.7157	35.1783	33.5952	13.0514	22.4795	52.561	71.6125	7.75826	5.14157	7.53362	6.51106
1416	36.4038	31.6889	35.0864	33.5528	13.0511	22.4715	52.536	71.5776	7.7507	5.12342	7.47799	6.48429
1417	36.3909	31.6621	34.9948	33.5105	13.0508	22.4633	52.5089	71.5415	7.74313	5.10527	7.42236	6.45753
1418	36.378	31.6354	34.9034	33.4681	13.0503	22.4547	52.4798	71.504	7.73556	5.08711	7.36674	6.43077
1419	36.3651	31.6087	34.8122	33.4259	13.0498	22.4459	52.4486	71.4653	7.728	5.06896	7.31111	6.40401
1420	36.3522	31.582	34.7213	33.3837	13.0493	22.4367	52.4155	71.4253	7.72043	5.05081	7.25548	6.37725
1421	36.3393	31.5553	34.6306	33.3415	13.0486	22.4273	52.3804	71.3841	7.71287	5.03265	7.19985	6.35048
1422	36.3265	31.5287	34.5401	33.2993	13.0479	22.4177	52.3433	71.3416	7.7053	5.0145	7.14422	6.32372
1423	36.3136	31.5021	34.4499	33.2573	13.0471	22.4077	52.3043	71.2979	7.69774	4.99635	7.0886	6.29696
1424	36.3008	31.4755	34.3599	33.2152	13.0462	22.3975	52.2634	71.2529	7.69017	4.97819	7.03297	6.2702
1425	36.288	31.449	34.2702	33.1732	13.0452	22.387	52.2206	71.2067	7.6826	4.96004	6.97734	6.24344
1426	36.2752	31.4225	34.2613	33.1359	13.0442	22.3763	52.1777	71.1595	7.67504	4.94189	6.97187	6.21962
1427	36.2624	31.396	34.2525	33.0986	13.0431	22.3652	52.1347	71.1112	7.66747	4.92373	6.9664	6.19581
1428	36.2496	31.3696	34.2436	33.0613	13.0419	22.354	52.0917	71.0619	7.65991	4.90558	6.96094	6.172
1429	36.2368	31.3432	34.2348	33.0241	13.0406	22.3424	52.0486	71.0116	7.65234	4.88743	6.95547	6.14819
1430	36.224	31.3168	34.226	32.9869	13.0393	22.3306	52.0054	70.9602	7.64478	4.86927	6.95	6.12438
1431	36.2113	31.2964	34.2171	32.9497	13.0379	22.3186	51.9622	70.9078	7.63721	4.85514	6.94453	6.10056
1432	36.1985	31.2759	34.2083	32.9126	13.0364	22.3064	51.9189	70.8543	7.62965	4.84101	6.93906	6.07675
1433	36.1858	31.2555	34.1995	32.8755	13.0349	22.294	51.8755	70.7999	7.62208	4.82688	6.93359	6.05294
1434	36.1731	31.2352	34.1906	32.8384	13.0333	22.2814	51.832	70.7445	7.61451	4.81275	6.92813	6.02913
1435	36.1604	31.2148	34.1818	32.8014	13.0316	22.2686	51.7885	70.6881	7.60695	4.79861	6.92266	6.00532
1436	36.1477	31.1945	34.173	32.7644	13.0298	22.2556	51.7449	70.6307	7.59938	4.78448	6.91719	5.9815
1437	36.135	31.1742	34.1642	32.7275	13.028	22.2424	51.7012	70.5723	7.59182	4.77035	6.91172	5.95769
1438	36.1223	31.1539	34.1554	32.6906	13.026	22.2291	51.6574	70.513	7.58425	4.75622	6.90625	5.93388
1439	36.1097	31.1336	34.1466	32.6537	13.0241	22.2155	51.6136	70.4527	7.57669	4.74209	6.90079	5.91007
1440	36.097	31.1133	34.1378	32.6169	13.022	22.2018	51.5697	70.3915	7.56912	4.72796	6.89532	5.88626
1441	36.0844	31.0931	34.129	32.5801	13.0199	22.1879	51.5258	70.3293	7.56155	4.71383	6.88985	5.86244
1442	36.0718	31.0729	34.1202	32.5434	13.0177	22.1738	51.4818	70.2662	7.55399	4.6997	6.88438	5.83863
1443	36.0591	31.0527	34.1114	32.5066	13.0154	22.1595	51.4377	70.2022	7.54642	4.68556	6.87891	5.81482
1444	36.0465	31.0325	34.1026	32.47	13.0131	22.145	51.3935	70.1372	7.53886	4.67143	6.87345	5.79101
1445	36.0339	31.0124	34.0938	32.4333	13.0107	22.1304	51.3493	70.0714	7.53129	4.6573	6.86798	5.7672
1446	36.0214	30.9922	34.085	32.3967	13.0082	22.1156	51.305	70.0046	7.52373	4.64317	6.86251	5.74338
1447	36.0088	30.9721	34.0762	32.3601	13.0056	22.1006	51.2606	69.937	7.51616	4.62904	6.85704	5.71957
1448	35.9962	30.952	34.0674	32.3236	13.003	22.0854	51.2162	69.8685	7.5086	4.61491	6.85157	5.69576
1449	35.9837	30.9319	34.0586	32.2871	13.0003	22.07	51.1717	69.7991	7.50103	4.60077	6.8461	5.67195
1450	35.9711	30.9118	34.0498	32.2507	12.9976	22.0545	51.1271	69.7288	7.49346	4.58664	6.84064	5.64814
1451	35.9586	30.8918	34.0411	32.2142	12.9947	22.0387	51.0825	69.6577	7.4859	4.57251	6.83517	5.62432
1452	35.9461	30.8718	34.0323	32.1779	12.9918	22.0229	51.0378	69.5857	7.47833	4.55838	6.8297	5.60051
1453	35.9336	30.8518	34.0235	32.1415	12.9889	22.0068	50.9931	69.5128	7.47077	4.54425	6.82423	5.5767
1454	35.9211	30.8318	34.0148	32.1052	12.9858	21.9906	50.9483	69.4392	7.4632	4.53012	6.81876	5.55289
1455	35.9086	30.8118	34.006	32.069	12.9827	21.9742	50.9034	69.3647	7.45564	4.51599	6.8133	5.52908
1456	35.8961	30.7919	33.9972	32.0327	12.9796	21.9576	50.8584	69.2894	7.44807	4.50185	6.80783	5.50526
1457	35.8837	30.7719	33.9885	31.9965	12.9763	21.9409	50.8134	69.2132	7.44051	4.48772	6.80236	5.48145
1458	35.8712	30.752	33.9797	31.9604	12.973	21.924	50.7684	69.1363	7.43294	4.47359	6.79689	5.45764
1459	35.8588	30.7321	33.971	31.9243	12.9696	21.9069	50.7233	69.0585	7.42537	4.45946	6.79142	5.43383
1460	35.8464	30.7123	33.9622	31.8882	12.9662	21.8896	50.6781	68.98	7.41781	4.44533	6.78595	5.41002
1461	35.8463	30.7132	33.9622	31.8876	12.9722	21.8819	50.7417	68.883	7.41781	4.44533	6.78595	5.41002
1462	35.8509	30.7224	33.9679	31.9427	12.9738	21.8874	50.7683	68.8376	7.42062	4.45183	6.78951	5.4469
1463	35.8554	30.7317	33.9736	31.9979	12.9755	21.8931	50.795	68.7942	7.42343	4.45834	6.79307	5.48378
1464	35.86	30.7409	33.9793	32.0532	12.9771	21.8989	50.8218	68.7527	7.42624	4.46484	6.79663	5.52066
1465	35.8646	30.7501	33.985	32.1086	12.9788	21.9048	50.8488	68.7131	7.42905	4.47135	6.80019	5.55755
1466	35.8692	30.7593	33.9907	32.1641	12.9806	21.9108	50.8758	68.6753	7.43186	4.47785	6.80375	5.59443
1467	35.8737	30.7685	33.9964	32.2198	12.9823	21.9169	50.903	68.6395	7.43467	4.48435	6.80731	5.63131
1468	35.8783	30.7777	34.0021	32.2755	12.9841	21.9231	50.9303	68.6057	7.43748	4.49086	6.81087	5.6682
1469	35.8829	30.787	34.0078	32.3313	12.9859	21.9295	50.9577	68.5737	7.44029	4.49736	6.81442	5.70508
1470	35.8875	30.7962	34.0135	32.3873	12.9877	21.9359	50.9852	68.5437	7.4431	4.50387	6.81798	5.74196
1471	35.892	30.8054	34.0192	32.4433	12.9896	21.9425	51.0128	68.5156	7.44591	4.51037	6.82154	5.77885
1472	35.8966	30.8146	34.0249	32.4995	12.9915	21.9492	51.0406	68.4895	7.44872	4.51687	6.8251	5.81573
1473	35.9012	30.8238	34.0306	32.5557	12.9934	21.956	51.0684	68.4653	7.45153	4.52338	6.82866	5.85261
1474	35.9057	30.833	34.0363	32.6121	12.9953	21.9629	51.0964	68.4431	7.45434	4.52988	6.83222	5.88949
1475	35.9103	30.8422	34.042	32.6686	12.9973	21.9699	51.1245	68.4229	7.45715	4.53639	6.83578	5.92638
1476	35.9148	30.8514	34.0477	32.7252	12.9993	21.977	51.1527	68.4046	7.45996	4.54289	6.83934	5.96326
1477	35.9194	30.8607	34.0534	32.7819	13.0013	21.9843	51.181	68.3883	7.46277	4.54939	6.84289	6.00014
1478	35.9239	30.8699	34.0592	32.8387	13.0033	21.9916	51.2095	68.374	7.46558	4.5559	6.84645	6.03703
1479	35.9285	30.8791	34.0649	32.8956	13.0054	21.9991	51.238	68.3616	7.46839	4.5624	6.85001	6.07391
1480	35.933	30.8883	34.0706	32.9526	13.0075	22.0066	51.2667	68.3513	7.4712	4.56891	6.85357	6.11079
1481	35.9376	30.8975	34.0763	33.0097	13.0096	22.0143	51.2954	68.343	7.47401	4.57541	6.85713	6.14768
1482	35.9421	30.9067	34.082	33.0669	13.0118	22.0221	51.3243	68.3366	7.47682	4.58191	6.86069	6.18456
1483	35.9467	30.9159	34.0877	33.1243	13.0139	22.03	51.3533	68.3323	7.47963	4.58842	6.86425	6.22144
1484	35.9512	30.9251	34.0935	33.1817	13.0161	22.0381	51.3825	68.3301	7.48244	4.59492	6.86781	6.25832
1485	35.9558	30.9343	34.0992	33.2393	13.0184	22.0462	51.4117	68.3298	7.48525	4.60143	6.87136	6.29521
1486	35.9603	30.9435	34.1049	33.297	13.0206	22.0545	51.4411	68.3316	7.48806	4.60793	6.87492	6.33209
1487	35.9648	30.9527	34.1106	33.3547	13.0229	22.0628	51.4705	68.3355	7.49087	4.61444	6.87848	6.36897
1488	35.9694	30.9619	34.1164	33.4126	13.0252	22.0713	51.5001	68.3414	7.49368	4.62094	6.88204	6.40586
1489	35.9739	30.9711	34.1221	33.4706	13.0275	22.0799	51.5298	68.3493	7.49649	4.62744	6.8856	6.44274
1490	35.9784	30.9803	34.1278	33.5287	13.0299	22.0886	51.5596	68.3594	7.4993	4.63395	6.88916	6.47962
1491	35.983	30.9895	34.1335	33.587	13.0323	22.0974	51.5895	68.3715	7.50211	4.64045	6.89272	6.5165
1492	35.9875	30.9987	34.1393	33.6453	13.0347	22.1063	51.6195	68.3857	7.50492	4.64696	6.89628	6.55339
1493	35.992	31.0079	34.145	33.7037	13.0371	22.1154	51.6497	68.402	7.50773	4.65346	6.89983	6.59027
1494	35.9965	31.0172	34.1507	33.7623	13.0395	22.1245	51.6799	68.4204	7.51054	4.65996	6.90339	6.62715
1495	36.0011	31.0264	34.1565	33.821	13.042	22.1338	51.7103	68.4409	7.51335	4.66647	6.90695	6.66404
1496	36.0056	31.0356	34.1622	33.8797	13.0445	22.1431	51.7408	68.4635	7.51616	4.67297	6.91051	6.70092
1497	36.0101	31.0448	34.168	33.9386	13.0471	22.1526	51.7714	68.4882	7.51897	4.67948	6.91407	6.7378
1498	36.0146	31.054	34.1737	33.9976	13.0496	22.1622	51.8021	68.5151	7.52178	4.68598	6.91763	6.77469
1499	36.0191	31.0632	34.1794	34.0568	13.0522	22.1719	51.8329	68.5441	7.52459	4.69248	6.92119	6.81157
1500	36.0237	31.0723	34.1852	34.116	13.0548	22.1818	51.8639	68.5753	7.5274	4.69899	6.92475	6.84845
1501	36.0282	31.0815	34.1909	34.137	13.0575	22.1917	51.8949	68.6072	7.53021	4.70549	6.9283	6.86142
1502	36.0327	31.0907	34.1967	34.1579	13.0601	22.2018	51.9261	68.6398	7.53302	4.712	6.93186	6.8744
1503	36.0372	31.0999	34.2024	34.1789	13.0628	22.2119	51.9574	68.6731	7.53583	4.7185	6.93542	6.88737
1504	36.0417	31.1091	34.2082	34.2	13.0655	22.2222	51.9888	68.7072	7.53864	4.725	6.93898	6.90035
1505	36.0462	31.1183	34.2139	34.221	13.0683	22.2326	52.0203	68.742	7.54145	4.73151	6.94254	6.91332
1506	36.0507	31.1275	34.2197	34.242	13.071	22.2431	52.0519	68.7775	7.54426	4.73801	6.9461	6.92629
1507	36.0552	31.1367	34.2254	34.2631	13.0738	22.2537	52.0837	68.8137	7.54707	4.74452	6.94966	6.93927
1508	36.0597	31.1459	34.2312	34.2842	13.0766	22.2644	52.1155	68.8507	7.54988	4.75102	6.95322	6.95224
1509	36.0642	31.1551	34.2369	34.3053	13.0795	22.2753	52.1475	68.8883	7.55269	4.75753	6.95677	6.96521
1510	36.0687	31.1643	34.2427	34.3264	13.0823	22.2862	52.1795	68.9267	7.5555	4.76403	6.96033	6.97819
1511	36.0732	31.1735	34.2484	34.3475	13.0852	22.2973	52.2117	68.9659	7.55831	4.77053	6.96389	6.99116
1512	36.0777	31.1827	34.2542	34.3687	13.0881	22.3085	52.244	69.0057	7.56112	4.77704	6.96745	7.00414
1513	36.0822	31.1919	34.26	34.3898	13.0911	22.3198	52.2764	69.0463	7.56393	4.78354	6.97101	7.01711
1514	36.0867	31.2011	34.2657	34.411	13.094	22.3312	52.309	69.0876	7.56674	4.79005	6.97457	7.03008
1515	36.0912	31.2103	34.2715	34.4322	13.097	22.3427	52.3416	69.1296	7.56955	4.79655	6.97813	7.04306
1516	36.0956	31.2195	34.2773	34.4534	13.1	22.3543	52.3744	69.1724	7.57236	4.80305	6.98169	7.05603
1517	36.1001	31.2287	34.283	34.4747	13.1031	22.3661	52.4072	69.2159	7.57517	4.80956	6.98524	7.069
1518	36.1046	31.2378	34.2888	34.4959	13.1061	22.378	52.4402	69.2601	7.57798	4.81606	6.9888	7.08198
1519	36.1091	31.247	34.2946	34.5172	13.1092	22.3899	52.4733	69.305	7.58079	4.82257	6.99236	7.09495
1520	36.1136	31.2562	34.3003	34.5385	13.1124	22.402	52.5065	69.3507	7.5836	4.82907	6.99592	7.10793
1521	36.118	31.2654	34.3061	34.5598	13.1155	22.4142	52.5398	69.3971	7.58641	4.83557	6.99948	7.1209
1522	36.1225	31.2746	34.3119	34.5811	13.1187	22.4266	52.5732	69.4443	7.58922	4.84208	7.00304	7.13387
1523	36.127	31.2838	34.3177	34.6024	13.1218	22.439	52.6068	69.4921	7.59203	4.84858	7.0066	7.14685
1524	36.1315	31.293	34.3234	34.6238	13.1251	22.4515	52.6404	69.5407	7.59484	4.85509	7.01016	7.15982
1525	36.1359	31.3022	34.3292	34.6452	13.1283	22.4642	52.6742	69.5901	7.59765	4.86159	7.01371	7.17279
1526	36.1404	31.3114	34.335	34.6666	13.1316	22.477	52.7081	69.6402	7.60046	4.86809	7.01727	7.18577
1527	36.1449	31.3206	34.3408	34.688	13.1349	22.4899	52.7421	69.691	7.60327	4.8746	7.02083	7.19874
1528	36.1494	31.3297	34.3466	34.7094	13.1382	22.5029	52.7762	69.7425	7.60608	4.8811	7.02439	7.21171
1529	36.1538	31.3389	34.3523	34.7308	13.1415	22.516	52.8104	69.7948	7.60889	4.88761	7.02795	7.22469
1530	36.1583	31.3481	34.3581	34.7523	13.1449	22.5292	52.8447	69.8478	7.6117	4.89411	7.03151	7.23766
1531	36.1627	31.3573	34.3639	34.7738	13.1483	22.5426	52.8792	69.9016	7.61451	4.90062	7.03507	7.25064
1532	36.1672	31.3665	34.3697	34.7953	13.1517	22.556	52.9137	69.9561	7.61732	4.90712	7.03863	7.26361
1533	36.1717	31.3757	34.3755	34.8168	13.1551	22.5696	52.9484	70.0113	7.62013	4.91362	7.04218	7.27658
1534	36.1761	31.3849	34.3813	34.8383	13.1586	22.5833	52.9832	70.0673	7.62294	4.92013	7.04574	7.28956
1535	36.1806	31.394	34.3871	34.8599	13.162	22.5971	53.0181	70.1241	7.62575	4.92663	7.0493	7.30253
1536	36.185	31.4032	34.3929	34.8814	13.1656	22.611	53.0531	70.1815	7.62856	4.93314	7.05286	7.3155
1537	36.1895	31.4124	34.3987	34.903	13.1691	22.6251	53.0882	70.2397	7.63137	4.93964	7.05642	7.32848
1538	36.1939	31.4216	34.4045	34.9246	13.1726	22.6392	53.1234	70.2987	7.63418	4.94614	7.05998	7.34145
1539	36.1984	31.4308	34.4103	34.9462	13.1762	22.6535	53.1588	70.3584	7.63699	4.95265	7.06354	7.35443
1540	36.2028	31.44	34.4161	34.9679	13.1798	22.6679	53.1942	70.4189	7.6398	4.95915	7.0671	7.3674
1541	36.2073	31.4492	34.4219	35.0242	13.1835	22.6823	53.2298	70.4814	7.64261	4.96566	7.07065	7.40145
1542	36.2117	31.4583	34.4277	35.0807	13.1871	22.697	53.2655	70.5462	7.64542	4.97216	7.07421	7.43551
1543	36.2162	31.4675	34.4335	35.1372	13.1908	22.7117	53.3013	70.613	7.64823	4.97866	7.07777	7.46956
1544	36.2206	31.4767	34.4393	35.1939	13.1945	22.7265	53.3372	70.6821	7.65104	4.98517	7.08133	7.50361
1545	36.225	31.4859	34.4451	35.2506	13.1982	22.7415	53.3732	70.7533	7.65385	4.99167	7.08489	7.53767
1546	36.2295	31.4951	34.4509	35.3075	13.202	22.7566	53.4093	70.8266	7.65666	4.99818	7.08845	7.57172
1547	36.2339	31.5043	34.4567	35.3644	13.2058	22.7718	53.4455	70.9022	7.65947	5.00468	7.09201	7.60578
1548	36.2383	31.5135	34.4626	35.4215	13.2096	22.7871	53.4819	70.9799	7.66228	5.01118	7.09557	7.63983
1549	36.2428	31.5226	34.4684	35.4787	13.2134	22.8025	53.5183	71.0599	7.66509	5.01769	7.09912	7.67388
1550	36.2472	31.5318	34.4742	35.5359	13.2173	22.818	53.5549	71.142	7.6679	5.02419	7.10268	7.70794
1551	36.2516	31.541	34.48	35.5933	13.2211	22.8337	53.5916	71.2264	7.67071	5.0307	7.10624	7.74199
1552	36.2561	31.5502	34.4858	35.6508	13.225	22.8494	53.6284	71.313	7.67352	5.0372	7.1098	7.77604
1553	36.2605	31.5594	34.4916	35.7084	13.2289	22.8653	53.6653	71.4019	7.67633	5.0437	7.11336	7.8101
1554	36.2649	31.5686	34.4975	35.7661	13.2329	22.8813	53.7023	71.493	7.67914	5.05021	7.11692	7.84415
1555	36.2693	31.5777	34.5033	35.8239	13.2369	22.8974	53.7395	71.5863	7.68195	5.05671	7.12048	7.87821
1556	36.2738	31.5869	34.5091	35.8818	13.2409	22.9137	53.7767	71.6819	7.68476	5.06322	7.12404	7.91226
1557	36.2782	31.5961	34.5149	35.9399	13.2449	22.93	53.8141	71.7798	7.68757	5.06972	7.12759	7.94631
1558	36.2826	31.6053	34.5208	35.998	13.2489	22.9465	53.8515	71.88	7.69038	5.07623	7.13115	7.98037
1559	36.287	31.6145	34.5266	36.0562	13.253	22.9631	53.8891	71.9825	7.69319	5.08273	7.13471	8.01442
1560	36.2914	31.6237	34.5324	36.1146	13.2571	22.9798	53.9268	72.0873	7.696	5.08923	7.13827	8.04848
1561	36.2959	31.6328	34.5383	36.1731	13.2612	22.9966	53.9646	72.1944	7.69881	5.09574	7.14183	8.08253
1562	36.3003	31.642	34.5441	36.2316	13.2653	23.0136	54.0025	72.3038	7.70162	5.10224	7.14539	8.11658
1563	36.3047	31.6512	34.55	36.2903	13.2695	23.0306	54.0406	72.4156	7.70443	5.10875	7.14895	8.15064
1564	36.3091	31.6604	34.5558	36.3491	13.2737	23.0478	54.0787	72.5297	7.70724	5.11525	7.15251	8.18469
1565	36.3135	31.6696	34.5616	36.408	13.2779	23.0651	54.117	72.6462	7.71005	5.12175	7.15606	8.21874
1566	36.3179	31.6788	34.5897	36.467	13.2821	23.0825	54.156	72.765	7.71286	5.12826	7.17331	8.2528
1567	36.3223	31.6879	34.6178	36.5261	13.2864	23.1	54.1959	72.8862	7.71567	5.13476	7.19056	8.28685
1568	36.3267	31.6971	34.646	36.5854	13.2907	23.1177	54.2365	73.0099	7.71848	5.14127	7.20781	8.32091
1569	36.3311	31.7063	34.6741	36.6447	13.295	23.1354	54.278	73.1359	7.72129	5.14777	7.22505	8.35496
1570	36.3355	31.7155	34.7023	36.7042	13.2993	23.1533	54.3203	73.2643	7.7241	5.15427	7.2423	8.38901
1571	36.3399	31.7247	34.7306	36.7638	13.3036	23.1713	54.3634	73.3951	7.72691	5.16078	7.25955	8.42307
1572	36.3443	31.7339	34.7588	36.8235	13.308	23.1894	54.4073	73.5284	7.72972	5.16728	7.27679	8.45712
1573	36.3487	31.7431	34.787	36.8833	13.3124	23.2076	54.452	73.6642	7.73253	5.17379	7.29404	8.49117
1574	36.3531	31.7522	34.8153	36.9432	13.3168	23.226	54.4975	73.8023	7.73534	5.18029	7.31129	8.52523
1575	36.3575	31.7614	34.8437	37.0032	13.3213	23.2445	54.5438	73.943	7.73815	5.1868	7.32853	8.55928
1576	36.3619	31.7706	34.872	37.0634	13.3258	23.2631	54.591	74.0861	7.74096	5.1933	7.34578	8.59334
1577	36.3663	31.7798	34.9004	37.1237	13.3302	23.2818	54.6389	74.2317	7.74377	5.1998	7.36303	8.62739
1578	36.3707	31.789	34.9287	37.184	13.3348	23.3006	54.6877	74.3799	7.74658	5.20631	7.38027	8.66144
1579	36.3751	31.7982	34.9572	37.2445	13.3393	23.3195	54.7373	74.5305	7.74939	5.21281	7.39752	8.6955
1580	36.3795	31.8074	34.9856	37.3052	13.3439	23.3386	54.7878	74.6837	7.7522	5.21932	7.41477	8.72955
1581	36.3839	31.8165	35.0141	37.2919	13.3485	23.3578	54.839	74.836	7.75501	5.22582	7.43201	8.72143
1582	36.3882	31.8257	35.0425	37.2787	13.3531	23.3771	54.8911	74.9876	7.75782	5.23232	7.44926	8.71331
1583	36.3926	31.8349	35.0711	37.2654	13.3577	23.3965	54.944	75.1383	7.76063	5.23883	7.46651	8.7052
1584	36.397	31.8441	35.0996	37.2522	13.3624	23.4161	54.9978	75.2883	7.76344	5.24533	7.48375	8.69708
1585	36.4014	31.8533	35.1282	37.2389	13.367	23.4357	55.0523	75.4374	7.76625	5.25184	7.501	8.68896
1586	36.4058	31.8625	35.1568	37.2257	13.3717	23.4555	55.1077	75.5857	7.76906	5.25834	7.51825	8.68084
1587	36.4101	31.8717	35.1854	37.2125	13.3765	23.4754	55.164	75.7333	7.77187	5.26484	7.53549	8.67272
1588	36.4145	31.8809	35.214	37.1992	13.3812	23.4954	55.221	75.88	7.77468	5.27135	7.55274	8.6646
1589	36.4189	31.89	35.2427	37.186	13.386	23.5156	55.2789	76.0259	7.77749	5.27785	7.56999	8.65648
1590	36.4233	31.8992	35.2714	37.1728	13.3908	23.5359	55.3377	76.171	7.7803	5.28436	7.58723	8.64837
1591	36.4276	31.9084	35.3001	37.1595	13.3956	23.5562	55.3973	76.3153	7.78311	5.29086	7.60448	8.64025
1592	36.432	31.9176	35.3289	37.1463	13.4005	23.5768	55.4577	76.4588	7.78592	5.29736	7.62173	8.63213
1593	36.4364	31.9268	35.3577	37.1331	13.4053	23.5974	55.5189	76.6015	7.78873	5.30387	7.63898	8.62401
1594	36.4407	31.936	35.3865	37.1199	13.4102	23.6181	55.5811	76.7433	7.79154	5.31037	7.65622	8.61589
1595	36.4451	31.9452	35.4153	37.1067	13.4151	23.639	55.644	76.8844	7.79435	5.31688	7.67347	8.60777
1596	36.4495	31.9544	35.4441	37.0934	13.4201	23.66	55.7078	77.0246	7.79716	5.32338	7.69072	8.59966
1597	36.4538	31.9636	35.473	37.0802	13.425	23.6811	55.7725	77.1641	7.79997	5.32989	7.70796	8.59154
1598	36.4582	31.9728	35.5019	37.067	13.43	23.7023	55.838	77.3027	7.80278	5.33639	7.72521	8.58342
1599	36.4626	31.982	35.5309	37.0538	13.435	23.7237	55.9043	77.4405	7.80559	5.34289	7.74246	8.5753
1600	36.4669	31.9912	35.5598	37.0406	13.44	23.7452	55.9716	77.5775	7.8084	5.3494	7.7597	8.56718
1601	36.4713	32.0003	35.5888	37.0274	13.4451	23.7668	56.0396	77.7137	7.81121	5.3559	7.77695	8.55906
1602	36.4757	32.0095	35.6178	37.0142	13.4502	23.7885	56.1086	77.849	7.81402	5.36241	7.7942	8.55094
1603	36.48	32.0187	35.6469	37.001	13.4553	23.8103	56.1784	77.9836	7.81683	5.36891	7.81144	8.54283
1604	36.4844	32.0279	35.6759	36.9877	13.4604	23.8323	56.249	78.1173	7.81964	5.37541	7.82869	8.53471
1605	36.4887	32.0371	35.705	36.9745	13.4655	23.8544	56.3206	78.2502	7.82245	5.38192	7.84594	8.52659
1606	36.4931	32.0463	35.7342	36.9613	13.4707	23.8766	56.3929	78.3823	7.82526	5.38842	7.86318	8.51847
1607	36.4974	32.0555	35.7633	36.9481	13.4759	23.8989	56.4662	78.5136	7.82807	5.39493	7.88043	8.51035
1608	36.5018	32.0647	35.7925	36.9349	13.4811	23.9214	56.5403	78.6441	7.83088	5.40143	7.89768	8.50223
1609	36.5061	32.0739	35.8217	36.9217	13.4863	23.944	56.6153	78.7738	7.83369	5.40793	7.91492	8.49411
1610	36.5105	32.0831	35.851	36.9085	13.4916	23.9667	56.6912	78.9026	7.8365	5.41444	7.93217	8.486
1611	36.5148	32.0923	35.8802	36.8953	13.4969	23.9895	56.768	79.0306	7.83931	5.42094	7.94942	8.47788
1612	36.5192	32.1015	35.9095	36.8821	13.5022	24.0125	56.8456	79.1578	7.84212	5.42745	7.96666	8.46976
1613	36.5235	32.1107	35.9388	36.8689	13.5075	24.0355	56.9241	79.2842	7.84493	5.43395	7.98391	8.46164
1614	36.5279	32.1199	35.9682	36.8558	13.5129	24.0587	57.0035	79.4098	7.84774	5.44045	8.00116	8.45352
1615	36.5322	32.1291	35.9975	36.8426	13.5182	24.082	57.0838	79.5346	7.85055	5.44696	8.0184	8.4454
1616	36.5365	32.1383	36.027	36.8294	13.5236	24.1055	57.165	79.6585	7.85336	5.45346	8.03565	8.43728
1617	36.5409	32.1475	36.0564	36.8162	13.529	24.1291	57.2471	79.7817	7.85617	5.45997	8.0529	8.42917
1618	36.5452	32.1567	36.0858	36.803	13.5345	24.1528	57.33	79.904	7.85898	5.46647	8.07015	8.42105
1619	36.5495	32.1659	36.1153	36.7898	13.5399	24.1766	57.4139	80.0255	7.86179	5.47297	8.08739	8.41293
1620	36.5539	32.1751	36.1448	36.7766	13.5454	24.2005	57.4986	80.1462	7.8646	5.47948	8.10464	8.40481
1621	36.5582	32.1844	36.1744	36.81	13.5509	24.2246	57.5843	80.2682	7.86741	5.48598	8.12189	8.42366
1622	36.5626	32.1936	36.204	36.8435	13.5565	24.2488	57.6708	80.3916	7.87022	5.49249	8.13913	8.44251
1623	36.5669	32.2028	36.2336	36.8771	13.562	24.2731	57.7583	80.5163	7.87303	5.49899	8.15638	8.46137
1624	36.5712	32.212	36.2632	36.9106	13.5676	24.2975	57.8466	80.6423	7.87584	5.5055	8.17363	8.48022
1625	36.5755	32.2212	36.2929	36.9442	13.5732	24.3221	57.9359	80.7697	7.87865	5.512	8.19087	8.49907
1626	36.5799	32.2304	36.3226	36.9779	13.5788	24.3468	58.026	80.8984	7.88146	5.5185	8.20812	8.51792
1627	36.5842	32.2396	36.3523	37.0116	13.5845	24.3716	58.1171	81.0285	7.88427	5.52501	8.22537	8.53677
1628	36.5885	32.2488	36.382	37.0453	13.5901	24.3966	58.2091	81.16	7.88708	5.53151	8.24261	8.55562
1629	36.5929	32.258	36.4118	37.0791	13.5958	24.4217	58.302	81.2928	7.88989	5.53802	8.25986	8.57448
1630	36.5972	32.2673	36.4416	37.1129	13.6015	24.4469	58.3959	81.427	7.8927	5.54452	8.27711	8.59333
1631	36.6015	32.2765	36.4715	37.1468	13.6073	24.4722	58.4906	81.5625	7.89551	5.55102	8.29435	8.61218
1632	36.6058	32.2857	36.5013	37.1807	13.613	24.4976	58.5863	81.6994	7.89832	5.55753	8.3116	8.63103
1633	36.6101	32.2949	36.5312	37.2146	13.6188	24.5232	58.6829	81.8377	7.90113	5.56403	8.32885	8.64988
1634	36.6145	32.3041	36.5612	37.2486	13.6246	24.5489	58.7804	81.9774	7.90394	5.57054	8.34609	8.66874
1635	36.6188	32.3133	36.5911	37.2826	13.6304	24.5748	58.8789	82.1185	7.90675	5.57704	8.36334	8.68759
1636	36.6231	32.3226	36.6211	37.3167	13.6363	24.6007	58.9783	82.2609	7.90956	5.58354	8.38059	8.70644
1637	36.6274	32.3318	36.6511	37.3508	13.6422	24.6268	59.0786	82.4047	7.91237	5.59005	8.39783	8.72529
1638	36.6317	32.341	36.6812	37.385	13.648	24.653	59.1798	82.5499	7.91518	5.59655	8.41508	8.74414
1639	36.636	32.3502	36.7112	37.4192	13.654	24.6794	59.282	82.6965	7.91799	5.60306	8.43233	8.76299
1640	36.6404	32.3594	36.7414	37.4534	13.6599	24.7059	59.3852	82.8446	7.9208	5.60956	8.44958	8.78185
1641	36.6447	32.3687	36.7715	37.4877	13.6659	24.7325	59.4893	82.994	7.92361	5.61606	8.46682	8.8007
1642	36.649	32.3779	36.8017	37.5221	13.6718	24.7592	59.5943	83.1448	7.92642	5.62257	8.48407	8.81955
1643	36.6533	32.3871	36.8319	37.5564	13.6778	24.786	59.7003	83.297	7.92923	5.62907	8.50132	8.8384
1644	36.6576	32.3964	36.8621	37.5909	13.6839	24.813	59.8072	83.4507	7.93204	5.63558	8.51856	8.85725
1645	36.6619	32.4056	36.8924	37.6253	13.6899	24.8401	59.9151	83.6057	7.93485	5.64208	8.53581	8.8761
1646	36.6662	32.4148	36.9227	37.6598	13.696	24.8674	60.024	83.7622	7.93766	5.64859	8.55306	8.89496
1647	36.6705	32.424	36.953	37.6944	13.7021	24.8948	60.1338	83.9201	7.94047	5.65509	8.5703	8.91381
1648	36.6748	32.4333	36.9833	37.729	13.7082	24.9223	60.2446	84.0795	7.94328	5.66159	8.58755	8.93266
1649	36.6791	32.4425	37.0137	37.7637	13.7143	24.9499	60.3563	84.2403	7.94609	5.6681	8.6048	8.95151
1650	36.6834	32.4517	37.0442	37.7983	13.7205	24.9777	60.469	84.4025	7.9489	5.6746	8.62204	8.97036
1651	36.6877	32.461	37.0746	37.8331	13.7267	25.0056	60.5827	84.5661	7.95171	5.68111	8.63929	8.98921
1652	36.692	32.4702	37.1051	37.8679	13.7329	25.0336	60.6973	84.7312	7.95452	5.68761	8.65654	9.00807
1653	36.6963	32.4795	37.1356	37.9027	13.7391	25.0617	60.813	84.8978	7.95733	5.69411	8.67378	9.02692
1654	36.7006	32.4887	37.1662	37.9376	13.7454	25.09	60.9296	85.0658	7.96014	5.70062	8.69103	9.04577
1655	36.7049	32.4979	37.1968	37.9725	13.7516	25.1184	61.0472	85.2352	7.96295	5.70712	8.70828	9.06462
1656	36.7092	32.5072	37.2274	38.0075	13.7579	25.147	61.1657	85.4061	7.96576	5.71363	8.72552	9.08347
1657	36.7135	32.5164	37.258	38.0425	13.7642	25.1757	61.2853	85.5785	7.96857	5.72013	8.74277	9.10233
1658	36.7178	32.5257	37.2887	38.0775	13.7706	25.2045	61.4058	85.7523	7.97138	5.72663	8.76002	9.12118
1659	36.7221	32.5349	37.3194	38.1126	13.7769	25.2334	61.5273	85.9277	7.97419	5.73314	8.77726	9.14003
1660	36.7264	32.5442	37.3502	38.1478	13.7833	25.2625	61.6499	86.1044	7.977	5.73964	8.79451	9.15888
1661	36.7307	32.5534	37.3809	38.183	13.7897	25.2917	61.7734	86.2827	7.97981	5.74615	8.81176	9.17773
1662	36.735	32.5627	37.4117	38.2182	13.7961	25.321	61.8979	86.4625	7.98262	5.75265	8.829	9.19658
1663	36.7393	32.5719	37.4426	38.2535	13.8026	25.3505	62.0234	86.6437	7.98543	5.75915	8.84625	9.21544
1664	36.7435	32.5812	37.4735	38.2889	13.809	25.3801	62.15	86.8264	7.98824	5.76566	8.8635	9.23429
1665	36.7478	32.5904	37.5044	38.3242	13.8155	25.4098	62.2775	87.0107	7.99105	5.77216	8.88074	9.25314
1666	36.7521	32.5997	37.5353	38.3597	13.8221	25.4397	62.4061	87.1964	7.99386	5.77867	8.89799	9.27199
1667	36.7564	32.6089	37.5663	38.3951	13.8286	25.4697	62.5356	87.3836	7.99667	5.78517	8.91524	9.29084
1668	36.7607	32.6182	37.5973	38.4307	13.8351	25.4998	62.6662	87.5723	7.99948	5.79168	8.93249	9.30969
1669	36.765	32.6274	37.6284	38.4663	13.8417	25.5301	62.7978	87.7626	8.00229	5.79818	8.94973	9.32855
1670	36.7692	32.6367	37.6594	38.5019	13.8483	25.5605	62.9304	87.9543	8.0051	5.80468	8.96698	9.3474
1671	36.7648	32.6148	37.6448	38.4796	13.8549	25.5905	63.0623	88.1447	8.00288	5.79087	8.95838	9.33426
1672	36.7604	32.5929	37.6301	38.4574	13.8614	25.6202	63.1935	88.3336	8.00065	5.77706	8.94978	9.32112
1673	36.756	32.5711	37.6155	38.4352	13.8679	25.6494	63.324	88.5212	7.99842	5.76325	8.94117	9.30798
1674	36.7516	32.5493	37.6009	38.413	13.8743	25.6783	63.4537	88.7073	7.99619	5.74944	8.93257	9.29484
1675	36.7472	32.5275	37.5863	38.3908	13.8808	25.7067	63.5827	88.892	7.99397	5.73562	8.92397	9.28169
1676	36.7428	32.5057	37.5716	38.3686	13.8871	25.7348	63.711	89.0753	7.99174	5.72181	8.91537	9.26855
1677	36.7384	32.484	37.557	38.3464	13.8935	25.7626	63.8386	89.2572	7.98951	5.708	8.90677	9.25541
1678	36.734	32.4623	37.5424	38.3241	13.8998	25.7899	63.9654	89.4376	7.98728	5.69419	8.89817	9.24227
1679	36.7296	32.4406	37.5278	38.302	13.906	25.8168	64.0915	89.6167	7.98505	5.68038	8.88956	9.22913
1680	36.7252	32.4189	37.5132	38.2798	13.9123	25.8434	64.2169	89.7943	7.98283	5.66657	8.88096	9.21599
1681	36.7208	32.3973	37.4987	38.2576	13.9184	25.8696	64.3415	89.9706	7.9806	5.65275	8.87236	9.20285
1682	36.7164	32.3757	37.4841	38.2354	13.9246	25.8954	64.4655	90.1453	7.97837	5.63894	8.86376	9.18971
1683	36.7121	32.3541	37.4695	38.2132	13.9307	25.9209	64.5887	90.3187	7.97614	5.62513	8.85516	9.17657
1684	36.7077	32.3325	37.4549	38.191	13.9368	25.9459	64.7111	90.4907	7.97392	5.61132	8.84655	9.16343
1685	36.7033	32.3109	37.4404	38.1688	13.9428	25.9706	64.8329	90.6612	7.97169	5.59751	8.83795	9.15029
1686	36.699	32.2894	37.4258	38.1467	13.9488	25.9949	64.9539	90.8304	7.96946	5.5837	8.82935	9.13715
1687	36.6946	32.2679	37.4113	38.1245	13.9548	26.0189	65.0741	90.9981	7.96723	5.56988	8.82075	9.12401
1688	36.6902	32.2465	37.3967	38.1023	13.9607	26.0424	65.1937	91.1644	7.96501	5.55607	8.81215	9.11086
1689	36.6859	32.225	37.3822	38.0802	13.9666	26.0656	65.3125	91.3292	7.96278	5.54226	8.80355	9.09772
1690	36.6815	32.2036	37.3676	38.058	13.9725	26.0884	65.4306	91.4927	7.96055	5.52845	8.79494	9.08458
1691	36.6772	32.1822	37.3531	38.0359	13.9783	26.1109	65.5479	91.6547	7.95832	5.51464	8.78634	9.07144
1692	36.6729	32.1608	37.3386	38.0137	13.9841	26.133	65.6645	91.8153	7.9561	5.50083	8.77774	9.0583
1693	36.6685	32.1394	37.3241	37.9915	13.9898	26.1547	65.7804	91.9745	7.95387	5.48701	8.76914	9.04516
1694	36.6642	32.1181	37.3096	37.9694	13.9955	26.176	65.8956	92.1323	7.95164	5.4732	8.76054	9.03202
1695	36.6599	32.0968	37.295	37.9473	14.0012	26.197	66.01	92.2886	7.94941	5.45939	8.75194	9.01888
1696	36.6556	32.0755	37.2805	37.9251	14.0068	26.2176	66.1237	92.4436	7.94719	5.44558	8.74333	9.00574
1697	36.6512	32.0543	37.266	37.903	14.0124	26.2378	66.2366	92.5971	7.94496	5.43177	8.73473	8.9926
1698	36.6469	32.033	37.2515	37.8808	14.018	26.2577	66.3488	92.7492	7.94273	5.41795	8.72613	8.97946
1699	36.6426	32.0118	37.237	37.8587	14.0235	26.2772	66.4603	92.8999	7.9405	5.40414	8.71753	8.96632
1700	36.6383	31.9906	37.2226	37.8366	14.029	26.2964	66.5711	93.0492	7.93828	5.39033	8.70893	8.95318
1701	36.634	31.9694	37.2081	37.8144	14.0345	26.3152	66.6811	93.197	7.93605	5.37652	8.70033	8.94003
1702	36.6297	31.9483	37.1936	37.7923	14.0399	26.3336	66.7904	93.3435	7.93382	5.36271	8.69172	8.92689
1703	36.6254	31.9272	37.1791	37.7702	14.0453	26.3517	66.8989	93.4885	7.93159	5.3489	8.68312	8.91375
1704	36.6211	31.9061	37.1646	37.7481	14.0506	26.3694	67.0067	93.6321	7.92937	5.33508	8.67452	8.90061
1705	36.6168	31.885	37.1502	37.726	14.0559	26.3867	67.1138	93.7743	7.92714	5.32127	8.66592	8.88747
1706	36.6125	31.8639	37.1357	37.7038	14.0612	26.4037	67.2202	93.9151	7.92491	5.30746	8.65732	8.87433
1707	36.6083	31.8429	37.1212	37.6817	14.0664	26.4204	67.3258	94.0545	7.92268	5.29365	8.64872	8.86119
1708	36.604	31.8219	37.1068	37.6596	14.0716	26.4367	67.4307	94.1925	7.92045	5.27984	8.64011	8.84805
1709	36.5997	31.8009	37.0923	37.6375	14.0768	26.4526	67.5348	94.329	7.91823	5.26603	8.63151	8.83491
1710	36.5955	31.7799	37.0779	37.6154	14.0819	26.4682	67.6382	94.4642	7.916	5.25221	8.62291	8.82177
1711	36.5912	31.7589	37.0634	37.5933	14.087	26.4834	67.7409	94.5979	7.91377	5.2384	8.61431	8.80863
1712	36.5869	31.738	37.049	37.5712	14.0921	26.4983	67.8428	94.7303	7.91154	5.22459	8.60571	8.79549
1713	36.5827	31.7171	37.0346	37.5491	14.0971	26.5128	67.944	94.8612	7.90932	5.21078	8.59711	8.78235
1714	36.5784	31.6962	37.0201	37.527	14.1021	26.527	68.0445	94.9908	7.90709	5.19697	8.5885	8.76921
1715	36.5742	31.6754	37.0057	37.5049	14.1071	26.5408	68.1443	95.1189	7.90486	5.18316	8.5799	8.75607
1716	36.5699	31.6545	36.9913	37.4828	14.112	26.5543	68.2433	95.2457	7.90263	5.16934	8.5713	8.74292
1717	36.5657	31.6337	36.9769	37.4607	14.1169	26.5674	68.3416	95.3711	7.90041	5.15553	8.5627	8.72978
1718	36.5614	31.6129	36.9624	37.4387	14.1217	26.5802	68.4391	95.495	7.89818	5.14172	8.5541	8.71664
1719	36.5572	31.5921	36.948	37.4166	14.1265	26.5927	68.5359	95.6176	7.89595	5.12791	8.5455	8.7035
1720	36.553	31.5714	36.9336	37.3945	14.1313	26.6048	68.632	95.7388	7.89372	5.1141	8.53689	8.69036
1721	36.5488	31.5506	36.9192	37.3724	14.136	26.6166	68.7274	95.8586	7.8915	5.10029	8.52829	8.67722
1722	36.5445	31.5299	36.9048	37.3503	14.1407	26.628	68.822	95.977	7.88927	5.08647	8.51969	8.66408
1723	36.5403	31.5092	36.8904	37.3283	14.1454	26.6391	68.9159	96.094	7.88704	5.07266	8.51109	8.65094
1724	36.5361	31.4885	36.876	37.3062	14.1501	26.6499	69.0091	96.2097	7.88481	5.05885	8.50249	8.6378
1725	36.5319	31.4679	36.8616	37.2841	14.1547	26.6603	69.1015	96.3239	7.88259	5.04504	8.49388	8.62466
1726	36.5277	31.4472	36.8472	37.2621	14.1592	26.6704	69.1933	96.4368	7.88036	5.03123	8.48528	8.61152
1727	36.5235	31.4266	36.8328	37.24	14.1638	26.6801	69.2842	96.5483	7.87813	5.01742	8.47668	8.59838
1728	36.5193	31.406	36.8184	37.2179	14.1683	26.6895	69.3745	96.6584	7.8759	5.0036	8.46808	8.58524
1729	36.5151	31.3855	36.804	37.1959	14.1727	26.6986	69.464	96.7672	7.87368	4.98979	8.45948	8.57209
1730	36.5109	31.3649	36.7897	37.1738	14.1772	26.7073	69.5528	96.8745	7.87145	4.97598	8.45088	8.55895
1731	36.5067	31.3444	36.7753	37.1518	14.1816	26.7158	69.6409	96.9806	7.86922	4.96217	8.44227	8.54581
1732	36.5025	31.3239	36.7609	37.1297	14.1859	26.7239	69.7283	97.0852	7.86699	4.94836	8.43367	8.53267
1733	36.4983	31.3034	36.7465	37.1077	14.1903	26.7316	69.8149	97.1885	7.86477	4.93455	8.42507	8.51953
1734	36.4941	31.2829	36.7322	37.0856	14.1945	26.7391	69.9008	97.2904	7.86254	4.92073	8.41647	8.50639
1735	36.4899	31.2624	36.7178	37.0636	14.1988	26.7462	69.986	97.391	7.86031	4.90692	8.40787	8.49325
1736	36.4858	31.242	36.7034	37.0415	14.203	26.753	70.0705	97.4902	7.85808	4.89311	8.39927	8.48011
1737	36.4816	31.2216	36.6891	37.0195	14.2072	26.7594	70.1542	97.588	7.85586	4.8793	8.39066	8.46697
1738	36.4774	31.2012	36.6747	36.9974	14.2114	26.7656	70.2372	97.6845	7.85363	4.86549	8.38206	8.45383
1739	36.4733	31.1808	36.6604	36.9754	14.2155	26.7714	70.3195	97.7797	7.8514	4.85167	8.37346	8.44069
1740	36.4691	31.1605	36.646	36.9534	14.2196	26.7769	70.4011	97.8735	7.84917	4.83786	8.36486	8.42755
1741	36.465	31.1402	36.6317	36.9313	14.2237	26.7821	70.482	97.9659	7.84694	4.82405	8.35626	8.41441
1742	36.4608	31.1198	36.6173	36.9093	14.2277	26.787	70.5621	98.057	7.84472	4.81024	8.34766	8.40127
1743	36.4567	31.0996	36.603	36.8873	14.2317	26.7916	70.6416	98.1468	7.84249	4.79643	8.33905	8.38812
1744	36.4525	31.0793	36.5886	36.8652	14.2356	26.7958	70.7203	98.2353	7.84026	4.78262	8.33045	8.37498
1745	36.4484	31.059	36.5743	36.8432	14.2395	26.7997	70.7983	98.3224	7.83803	4.7688	8.32185	8.36184
1746	36.4212	31.0388	36.5599	36.8212	14.2433	26.8034	70.8756	98.4081	7.82233	4.75499	8.31325	8.3487
1747	36.394	31.0186	36.5456	36.7992	14.2468	26.8067	70.9521	98.4926	7.80663	4.74118	8.30465	8.33556
1748	36.3668	30.9984	36.5313	36.7772	14.2502	26.8097	71.028	98.5757	7.79092	4.72737	8.29605	8.32242
1749	36.3397	30.9782	36.5169	36.7551	14.2533	26.8124	71.1031	98.6575	7.77522	4.71356	8.28744	8.30928
1750	36.3127	30.9581	36.5026	36.7331	14.2563	26.8147	71.1776	98.738	7.75951	4.69975	8.27884	8.29614
1751	36.2856	30.9379	36.4883	36.7111	14.2591	26.8168	71.2513	98.8172	7.74381	4.68593	8.27024	8.283
1752	36.2586	30.9178	36.474	36.6891	14.2616	26.8186	71.3243	98.895	7.7281	4.67212	8.26164	8.26986
1753	36.2317	30.8977	36.4596	36.6671	14.264	26.8201	71.3966	98.9716	7.7124	4.65831	8.25304	8.25672
1754	36.2047	30.8776	36.4453	36.6451	14.2663	26.8213	71.4682	99.0468	7.6967	4.6445	8.24444	8.24358
1755	36.1778	30.8576	36.431	36.6231	14.2683	26.8221	71.5391	99.1208	7.68099	4.63069	8.23583	8.23044
1756	36.151	30.8375	36.4167	36.6011	14.2701	26.8227	71.6093	99.1934	7.66529	4.61688	8.22723	8.2173
1757	36.1241	30.8175	36.4024	36.5791	14.2718	26.823	71.6788	99.2647	7.64958	4.60306	8.21863	8.20415
1758	36.0974	30.7975	36.3881	36.5571	14.2733	26.823	71.7476	99.3348	7.63388	4.58925	8.21003	8.19101
1759	36.0706	30.7775	36.3738	36.5351	14.2745	26.8226	71.8156	99.4035	7.61818	4.57544	8.20143	8.17787
1760	36.0439	30.7575	36.3595	36.5132	14.2757	26.822	71.883	99.471	7.60247	4.56163	8.19282	8.16473
1761	36.0172	30.7376	36.3452	36.4912	14.2766	26.8211	71.9497	99.5372	7.58677	4.54782	8.18422	8.15159
1762	35.9906	30.7177	36.3309	36.4692	14.2773	26.8199	72.0157	99.6021	7.57106	4.53401	8.17562	8.13845
1763	35.9639	30.6978	36.3166	36.4472	14.2779	26.8184	72.081	99.6657	7.55536	4.52019	8.16702	8.12531
1764	35.9374	30.6779	36.3023	36.4253	14.2783	26.8167	72.1455	99.7281	7.53965	4.50638	8.15842	8.11217
1765	35.9108	30.658	36.288	36.4033	14.2785	26.8146	72.2094	99.7892	7.52395	4.49257	8.14982	8.09903
1766	35.8843	30.6381	36.2737	36.3813	14.2785	26.8123	72.2726	99.849	7.50824	4.47876	8.14121	8.08589
1767	35.8578	30.6183	36.2594	36.3594	14.2783	26.8096	72.3351	99.9076	7.49254	4.46495	8.13261	8.07275
1768	35.8314	30.5985	36.2451	36.3374	14.278	26.8067	72.3969	99.9649	7.47684	4.45113	8.12401	8.05961
1769	35.805	30.5787	36.2308	36.3154	14.2775	26.8035	72.4581	100.021	7.46113	4.43732	8.11541	8.04647
1770	35.7786	30.5589	36.2165	36.2935	14.2768	26.8	72.5185	100.076	7.44543	4.42351	8.10681	8.03333
1771	35.7522	30.5391	36.176	36.2715	14.276	26.7963	72.5772	100.129	7.42972	4.4097	8.08279	8.02018
1772	35.7259	30.5194	36.1356	36.2496	14.2749	26.7922	72.6342	100.182	7.41402	4.39589	8.05878	8.00704
1773	35.6997	30.4997	36.0951	36.2276	14.2737	26.7879	72.6895	100.233	7.39832	4.38208	8.03476	7.9939
1774	35.6734	30.48	36.0548	36.2057	14.2724	26.7833	72.7431	100.282	7.38261	4.36826	8.01075	7.98076
1775	35.6472	30.4603	36.0144	36.1837	14.2708	26.7785	72.795	100.331	7.36691	4.35445	7.98673	7.96762
1776	35.621	30.4406	35.9741	36.1618	14.2691	26.7733	72.8452	100.378	7.3512	4.34064	7.96271	7.95448
1777	35.5949	30.4209	35.9338	36.1399	14.2672	26.7679	72.8937	100.424	7.3355	4.32683	7.9387	7.94134
1778	35.5688	30.4013	35.8936	36.1179	14.2652	26.7622	72.9406	100.469	7.31979	4.31302	7.91468	7.9282
1779	35.5427	30.3817	35.8533	36.096	14.2629	26.7563	72.9858	100.513	7.30409	4.29921	7.89067	7.91506
1780	35.5166	30.3621	35.8132	36.0741	14.2605	26.7501	73.0293	100.556	7.28839	4.28539	7.86665	7.90192
1781	35.4906	30.3425	35.773	36.0522	14.258	26.7436	73.0712	100.597	7.27268	4.27158	7.84264	7.88878
1782	35.4646	30.3229	35.7329	36.0302	14.2552	26.7368	73.1114	100.637	7.25698	4.25777	7.81862	7.87564
1783	35.4387	30.3034	35.6928	36.0083	14.2523	26.7298	73.15	100.676	7.24127	4.24396	7.79461	7.8625
1784	35.4128	30.2839	35.6528	35.9864	14.2493	26.7225	73.1869	100.713	7.22557	4.23015	7.77059	7.84935
1785	35.3869	30.2644	35.6128	35.9645	14.2461	26.715	73.2222	100.75	7.20986	4.21634	7.74657	7.83621
1786	35.3611	30.2449	35.5728	35.9426	14.2427	26.7072	73.2559	100.785	7.19416	4.20252	7.72256	7.82307
1787	35.3352	30.2254	35.5329	35.9207	14.2391	26.6991	73.288	100.819	7.17846	4.18871	7.69854	7.80993
1788	35.3094	30.2059	35.493	35.8988	14.2354	26.6908	73.3185	100.852	7.16275	4.1749	7.67453	7.79679
1789	35.2837	30.1865	35.4531	35.8769	14.2315	26.6822	73.3474	100.884	7.14705	4.16109	7.65051	7.78365
1790	35.258	30.1671	35.4133	35.855	14.2275	26.6734	73.3747	100.914	7.13134	4.14728	7.6265	7.77051
1791	35.2323	30.1477	35.3735	35.8331	14.2233	26.6643	73.4004	100.944	7.11564	4.13347	7.60248	7.75737
1792	35.2066	30.1283	35.3338	35.8113	14.219	26.655	73.4246	100.972	7.09993	4.11965	7.57847	7.74423
1793	35.181	30.1089	35.2941	35.7894	14.2144	26.6454	73.4471	100.999	7.08423	4.10584	7.55445	7.73109
1794	35.1554	30.0896	35.2544	35.7675	14.2098	26.6356	73.4681	101.025	7.06853	4.09203	7.53044	7.71795
1795	35.1298	30.0702	35.2147	35.7456	14.205	26.6255	73.4876	101.049	7.05282	4.07822	7.50642	7.70481
1796	35.1043	30.0509	35.1751	35.7238	14.2	26.6151	73.5055	101.073	7.03712	4.06441	7.4824	7.69167
1797	35.0788	30.0316	35.1356	35.7019	14.1948	26.6046	73.5219	101.095	7.02141	4.0506	7.45839	7.67853
1798	35.0533	30.0123	35.096	35.68	14.1895	26.5937	73.5367	101.117	7.00571	4.03678	7.43437	7.66538
1799	35.0279	29.9931	35.0565	35.6582	14.1841	26.5827	73.5501	101.137	6.99	4.02297	7.41036	7.65224
1800	35.0025	29.9738	35.017	35.6363	14.1785	26.5714	73.5619	101.156	6.9743	4.00916	7.38634	7.6391
1801	34.9771	29.9546	34.9776	35.6145	14.1728	26.5598	73.5722	101.174	6.9586	3.99535	7.36233	7.62596
1802	34.9517	29.9354	34.9382	35.5926	14.1669	26.548	73.581	101.19	6.94289	3.98154	7.33831	7.61282
1803	34.9264	29.9162	34.8988	35.5708	14.1608	26.536	73.5883	101.206	6.92719	3.96772	7.3143	7.59968
1804	34.9011	29.897	34.8595	35.549	14.1546	26.5237	73.5941	101.22	6.91148	3.95391	7.29028	7.58654
1805	34.8759	29.8779	34.8202	35.5271	14.1483	26.5112	73.5985	101.234	6.89578	3.9401	7.26626	7.5734
1806	34.8506	29.8587	34.781	35.5053	14.1418	26.4985	73.6014	101.246	6.88007	3.92629	7.24225	7.56026
1807	34.8254	29.8396	34.7418	35.4835	14.1351	26.4855	73.6028	101.257	6.86437	3.91248	7.21823	7.54712
1808	34.8003	29.8205	34.7026	35.4617	14.1283	26.4724	73.6028	101.267	6.84867	3.89867	7.19422	7.53398
1809	34.7751	29.8014	34.6634	35.4399	14.1214	26.4589	73.6013	101.276	6.83296	3.88485	7.1702	7.52084
1810	34.75	29.7823	34.6243	35.4181	14.1143	26.4453	73.5984	101.284	6.81726	3.87104	7.14619	7.5077
1811	34.725	29.7632	34.5852	35.3963	14.1071	26.4314	73.5941	101.291	6.80155	3.85723	7.12217	7.49455
1812	34.6999	29.7442	34.5462	35.3745	14.0997	26.4173	73.5884	101.297	6.78585	3.84342	7.09816	7.48141
1813	34.6749	29.7252	34.5072	35.3527	14.0922	26.403	73.5813	101.301	6.77014	3.82961	7.07414	7.46827
1814	34.6499	29.7062	34.4682	35.3309	14.0846	26.3884	73.5727	101.305	6.75444	3.8158	7.05013	7.45513
1815	34.625	29.6872	34.4293	35.3091	14.0768	26.3736	73.5628	101.307	6.73874	3.80198	7.02611	7.44199
1816	34.6	29.6682	34.3904	35.2873	14.0688	26.3586	73.5515	101.309	6.72303	3.78817	7.00209	7.42885
1817	34.5751	29.6493	34.3515	35.2655	14.0608	26.3434	73.5388	101.309	6.70733	3.77436	6.97808	7.41571
1818	34.5503	29.6303	34.3127	35.2438	14.0526	26.328	73.5247	101.308	6.69162	3.76055	6.95406	7.40257
1819	34.5254	29.6114	34.2739	35.222	14.0442	26.3123	73.5093	101.306	6.67592	3.74674	6.93005	7.38943
1820	34.5006	29.5925	34.2352	35.2002	14.0357	26.2964	73.4925	101.304	6.66021	3.73293	6.90603	7.37629
1821	34.4758	29.5736	34.1964	35.1785	14.0271	26.2804	73.4744	101.3	6.64451	3.71911	6.88202	7.36315
1822	34.4511	29.5547	34.1578	35.1567	14.0184	26.2641	73.455	101.295	6.62881	3.7053	6.858	7.35001
1823	34.4264	29.5359	34.1191	35.135	14.0095	26.2476	73.4342	101.289	6.6131	3.69149	6.83399	7.33687
1824	34.4017	29.517	34.0805	35.1132	14.0005	26.2308	73.4121	101.282	6.5974	3.67768	6.80997	7.32373
1825	34.377	29.4982	34.0419	35.0915	13.9913	26.2139	73.3887	101.274	6.58169	3.66387	6.78595	7.31059
1826	34.3771	29.4984	34.0419	35.0914	13.9798	26.2257	73.4727	101.242	6.58169	3.66387	6.78595	7.31059
1827	34.3902	29.5028	34.048	35.1021	13.9602	26.2314	73.5413	101.219	6.58883	3.66707	6.78951	7.31722
1828	34.4033	29.5071	34.0541	35.1129	13.9408	26.237	73.61	101.197	6.59597	3.67026	6.79307	7.32386
1829	34.4164	29.5114	34.0602	35.1237	13.9214	26.2428	73.6788	101.175	6.6031	3.67346	6.79663	7.3305
1830	34.4296	29.5157	34.0662	35.1345	13.9022	26.2486	73.7478	101.154	6.61024	3.67666	6.80019	7.33714
1831	34.4427	29.52	34.0723	35.1453	13.8831	26.2544	73.8169	101.133	6.61738	3.67986	6.80375	7.34378
1832	34.4558	29.5244	34.0784	35.1561	13.864	26.2603	73.8862	101.113	6.62451	3.68306	6.80731	7.35042
1833	34.4689	29.5287	34.0845	35.1669	13.8451	26.2663	73.9556	101.094	6.63165	3.68626	6.81087	7.35706
1834	34.482	29.533	34.0906	35.1777	13.8264	26.2724	74.0252	101.075	6.63879	3.68946	6.81442	7.3637
1835	34.4951	29.5373	34.0967	35.1885	13.8077	26.2785	74.0949	101.057	6.64593	3.69266	6.81798	7.37034
1836	34.5082	29.5416	34.1029	35.1993	13.7891	26.2846	74.1647	101.039	6.65306	3.69586	6.82154	7.37698
1837	34.5213	29.546	34.109	35.2102	13.7707	26.2908	74.2347	101.022	6.6602	3.69906	6.8251	7.38362
1838	34.5344	29.5503	34.1151	35.221	13.7523	26.2971	74.3048	101.005	6.66734	3.70225	6.82866	7.39026
1839	34.5475	29.5546	34.1212	35.2319	13.7341	26.3035	74.3751	100.989	6.67447	3.70545	6.83222	7.3969
1840	34.5606	29.5589	34.1273	35.2428	13.7159	26.3099	74.4455	100.973	6.68161	3.70865	6.83578	7.40354
1841	34.5737	29.5632	34.1334	35.2536	13.6979	26.3163	74.5161	100.958	6.68875	3.71185	6.83934	7.41018
1842	34.5868	29.5676	34.1395	35.2645	13.68	26.3229	74.5868	100.944	6.69588	3.71505	6.84289	7.41682
1843	34.5999	29.5719	34.1457	35.2754	13.6622	26.3295	74.6577	100.93	6.70302	3.71825	6.84645	7.42346
1844	34.613	29.5762	34.1518	35.2863	13.6445	26.3361	74.7287	100.917	6.71016	3.72145	6.85001	7.4301
1845	34.6261	29.5805	34.1579	35.2972	13.6269	26.3428	74.7998	100.904	6.71729	3.72465	6.85357	7.43674
1846	34.6392	29.5848	34.1641	35.3081	13.6094	26.3496	74.8711	100.892	6.72443	3.72785	6.85713	7.44338
1847	34.6523	29.5891	34.1702	35.319	13.5921	26.3564	74.9425	100.88	6.73157	3.73104	6.86069	7.45002
1848	34.6654	29.5934	34.1763	35.33	13.5748	26.3633	75.0141	100.869	6.7387	3.73424	6.86425	7.45666
1849	34.6785	29.5978	34.1825	35.3409	13.5576	26.3703	75.0858	100.858	6.74584	3.73744	6.86781	7.46329
1850	34.6916	29.6021	34.1886	35.3519	13.5406	26.3773	75.1576	100.848	6.75298	3.74064	6.87136	7.46993
1851	34.7047	29.6064	34.1948	35.3628	13.5236	26.3844	75.2296	100.839	6.76011	3.74384	6.87492	7.47657
1852	34.7178	29.6107	34.2009	35.3738	13.5068	26.3915	75.3018	100.83	6.76725	3.74704	6.87848	7.48321
1853	34.7309	29.615	34.2071	35.3847	13.49	26.3987	75.3741	100.821	6.77439	3.75024	6.88204	7.48985
1854	34.744	29.6193	34.2132	35.3957	13.4734	26.406	75.4465	100.813	6.78152	3.75344	6.8856	7.49649
1855	34.7571	29.6236	34.2194	35.4067	13.4569	26.4133	75.5191	100.806	6.78866	3.75664	6.88916	7.50313
1856	34.7701	29.6279	34.2255	35.4177	13.4404	26.4207	75.5918	100.799	6.7958	3.75984	6.89272	7.50977
1857	34.7832	29.6323	34.2317	35.4287	13.4241	26.4281	75.6647	100.793	6.80294	3.76303	6.89628	7.51641
1858	34.7963	29.6366	34.2379	35.4397	13.4079	26.4356	75.7377	100.787	6.81007	3.76623	6.89983	7.52305
1859	34.8094	29.6409	34.244	35.4507	13.3918	26.4432	75.8108	100.782	6.81721	3.76943	6.90339	7.52969
1860	34.8225	29.6452	34.2502	35.4617	13.3758	26.4508	75.8841	100.778	6.82435	3.77263	6.90695	7.53633
1861	34.8356	29.6495	34.2564	35.4728	13.3598	26.4585	75.9576	100.774	6.83148	3.77583	6.91051	7.54297
1862	34.8486	29.6538	34.2625	35.4838	13.344	26.4662	76.0312	100.77	6.83862	3.77903	6.91407	7.54961
1863	34.8617	29.6581	34.2687	35.4948	13.3283	26.474	76.1049	100.767	6.84576	3.78223	6.91763	7.55625
1864	34.8748	29.6624	34.2749	35.5059	13.3127	26.4819	76.1788	100.764	6.85289	3.78543	6.92119	7.56289
1865	34.8879	29.6667	34.2811	35.5169	13.2972	26.4898	76.2528	100.762	6.86003	3.78863	6.92475	7.56953
1866	34.901	29.671	34.2873	35.528	13.2818	26.4978	76.327	100.761	6.86717	3.79182	6.9283	7.57617
1867	34.914	29.6753	34.2934	35.5391	13.2665	26.5059	76.4013	100.76	6.8743	3.79502	6.93186	7.58281
1868	34.9271	29.6796	34.2996	35.5502	13.2513	26.514	76.4757	100.76	6.88144	3.79822	6.93542	7.58945
1869	34.9402	29.6839	34.3058	35.5613	13.2362	26.5221	76.5503	100.76	6.88858	3.80142	6.93898	7.59609
1870	34.9532	29.6882	34.312	35.5724	13.2212	26.5304	76.6251	100.761	6.89571	3.80462	6.94254	7.60272
1871	34.9663	29.6925	34.3182	35.5835	13.2063	26.5386	76.7	100.762	6.90285	3.80782	6.9461	7.60936
1872	34.9794	29.6968	34.3244	35.5946	13.1914	26.547	76.775	100.764	6.90999	3.81102	6.94966	7.616
1873	34.9924	29.7011	34.3306	35.6057	13.1767	26.5554	76.8502	100.766	6.91712	3.81422	6.95322	7.62264
1874	35.0055	29.7054	34.3368	35.6169	13.1621	26.5639	76.9255	100.769	6.92426	3.81742	6.95677	7.62928
1875	35.0186	29.7097	34.343	35.628	13.1476	26.5724	77.001	100.772	6.9314	3.82061	6.96033	7.63592
1876	35.0316	29.714	34.3492	35.6472	13.1332	26.581	77.0766	100.776	6.93853	3.82381	6.96389	7.64737
1877	35.0447	29.7183	34.3555	35.6664	13.1189	26.5896	77.1523	100.781	6.94567	3.82701	6.96745	7.65881
1878	35.0577	29.7226	34.3617	35.6856	13.1046	26.5983	77.2282	100.787	6.95281	3.83021	6.97101	7.67026
1879	35.0708	29.7269	34.3679	35.7049	13.0905	26.6071	77.3043	100.794	6.95995	3.83341	6.97457	7.68171
1880	35.0839	29.7312	34.3741	35.7242	13.0765	26.6159	77.3805	100.802	6.96708	3.83661	6.97813	7.69315
1881	35.0969	29.7355	34.3803	35.7435	13.0626	26.6248	77.4568	100.811	6.97422	3.83981	6.98169	7.7046
1882	35.11	29.7398	34.3866	35.7628	13.0487	26.6338	77.5333	100.821	6.98136	3.84301	6.98524	7.71605
1883	35.123	29.7441	34.3928	35.7821	13.035	26.6428	77.6099	100.831	6.98849	3.84621	6.9888	7.72749
1884	35.1361	29.7484	34.399	35.8014	13.0213	26.6518	77.6867	100.843	6.99563	3.84941	6.99236	7.73894
1885	35.1491	29.7527	34.4053	35.8208	13.0078	26.661	77.7636	100.855	7.00277	3.8526	6.99592	7.75039
1886	35.1621	29.757	34.4115	35.8402	12.9943	26.6702	77.8407	100.868	7.0099	3.8558	6.99948	7.76183
1887	35.1752	29.7613	34.4177	35.8596	12.981	26.6794	77.9179	100.882	7.01704	3.859	7.00304	7.77328
1888	35.1882	29.7656	34.424	35.879	12.9677	26.6887	77.9953	100.898	7.02418	3.8622	7.0066	7.78472
1889	35.2013	29.7699	34.4302	35.8984	12.9545	26.6981	78.0728	100.914	7.03131	3.8654	7.01016	7.79617
1890	35.2143	29.7742	34.4365	35.9179	12.9414	26.7075	78.1504	100.93	7.03845	3.8686	7.01371	7.80762
1891	35.2273	29.7785	34.4427	35.9373	12.9285	26.717	78.2282	100.948	7.04559	3.8718	7.01727	7.81906
1892	35.2404	29.7828	34.449	35.9568	12.9156	26.7265	78.3062	100.967	7.05272	3.875	7.02083	7.83051
1893	35.2534	29.7871	34.4552	35.9763	12.9028	26.7361	78.3842	100.986	7.05986	3.8782	7.02439	7.84196
1894	35.2664	29.7914	34.4615	35.9958	12.8901	26.7458	78.4625	101.007	7.067	3.88139	7.02795	7.8534
1895	35.2794	29.7957	34.4678	36.0154	12.8775	26.7555	78.5408	101.028	7.07413	3.88459	7.03151	7.86485
1896	35.2925	29.7999	34.474	36.0349	12.8649	26.7653	78.6194	101.051	7.08127	3.88775	7.03507	7.87629
1897	35.3055	29.8042	34.4803	36.0545	12.8525	26.7751	78.698	101.074	7.08841	3.8909	7.03863	7.88774
1898	35.3185	29.8084	34.4866	36.0741	12.8402	26.785	78.7768	101.098	7.09554	3.89405	7.04218	7.89919
1899	35.3315	29.8126	34.4928	36.0937	12.8279	26.795	78.8558	101.123	7.10268	3.89721	7.04574	7.91063
1900	35.3445	29.8168	34.4991	36.1133	12.8158	26.805	78.9349	101.149	7.10982	3.90036	7.0493	7.92208
1901	35.3576	29.8211	34.5054	36.133	12.8037	26.8151	79.0142	101.175	7.11696	3.90351	7.05286	7.93353
1902	35.3706	29.8253	34.5117	36.1527	12.7917	26.8252	79.0936	101.203	7.12409	3.90667	7.05642	7.94497
1903	35.3836	29.8295	34.518	36.1723	12.7798	26.8354	79.1731	101.232	7.13123	3.90982	7.05998	7.95642
1904	35.3966	29.8337	34.5242	36.1921	12.7681	26.8457	79.2528	101.261	7.13837	3.91297	7.06354	7.96786
1905	35.4096	29.838	34.5305	36.2118	12.7563	26.856	79.3326	101.291	7.1455	3.91613	7.0671	7.97931
1906	35.4226	29.8422	34.5368	36.2315	12.7447	26.8664	79.4126	101.322	7.15264	3.91928	7.07065	7.99076
1907	35.4356	29.8464	34.5431	36.2513	12.7332	26.8768	79.4928	101.355	7.15978	3.92243	7.07421	8.0022
1908	35.4486	29.8507	34.5494	36.271	12.7218	26.8873	79.573	101.388	7.16691	3.92559	7.07777	8.01365
1909	35.4616	29.8549	34.5557	36.2908	12.7104	26.8978	79.6535	101.421	7.17405	3.92874	7.08133	8.0251
1910	35.4746	29.8591	34.562	36.3106	12.6992	26.9084	79.734	101.456	7.18119	3.93189	7.08489	8.03654
1911	35.4876	29.8633	34.5683	36.3305	12.688	26.9191	79.8148	101.492	7.18832	3.93505	7.08845	8.04799
1912	35.5006	29.8675	34.5746	36.3503	12.6769	26.9298	79.8956	101.528	7.19546	3.9382	7.09201	8.05943
1913	35.5136	29.8718	34.5809	36.3702	12.6659	26.9406	79.9766	101.566	7.2026	3.94135	7.09557	8.07088
1914	35.5265	29.876	34.5873	36.3901	12.655	26.9514	80.0578	101.604	7.20973	3.9445	7.09912	8.08233
1915	35.5395	29.8802	34.5936	36.41	12.6442	26.9623	80.1391	101.643	7.21687	3.94766	7.10268	8.09377
1916	35.5525	29.8844	34.5999	36.4299	12.6335	26.9733	80.2205	101.683	7.22401	3.95081	7.10624	8.10522
1917	35.5655	29.8887	34.6062	36.4499	12.6229	26.9843	80.3021	101.724	7.23114	3.95396	7.1098	8.11667
1918	35.5785	29.8929	34.6125	36.4698	12.6123	26.9953	80.3839	101.766	7.23828	3.95712	7.11336	8.12811
1919	35.5914	29.8971	34.6189	36.4898	12.6018	27.0065	80.4658	101.809	7.24542	3.96027	7.11692	8.13956
1920	35.6044	29.9013	34.6252	36.5098	12.5915	27.0177	80.5478	101.853	7.25255	3.96342	7.12048	8.151
1921	35.6174	29.9056	34.6315	36.5298	12.5812	27.0289	80.63	101.897	7.25969	3.96658	7.12404	8.16245
1922	35.6303	29.9098	34.6379	36.5498	12.571	27.0402	80.7123	101.943	7.26683	3.96973	7.12759	8.1739
1923	35.6433	29.914	34.6442	36.5699	12.5608	27.0516	80.7948	101.989	7.27397	3.97288	7.13115	8.18534
1924	35.6563	29.9182	34.6506	36.59	12.5508	27.063	80.8774	102.036	7.2811	3.97604	7.13471	8.19679
1925	35.6692	29.9224	34.6569	36.61	12.5408	27.0745	80.9602	102.084	7.28824	3.97919	7.13827	8.20824
1926	35.6822	29.9267	34.6632	36.6718	12.531	27.086	81.0431	102.135	7.29538	3.98234	7.14183	8.24386
1927	35.6951	29.9309	34.6696	36.7337	12.5212	27.0976	81.1262	102.189	7.30251	3.9855	7.14539	8.27948
1928	35.7081	29.9351	34.676	36.7957	12.5115	27.1092	81.2094	102.246	7.30965	3.98865	7.14895	8.3151
1929	35.721	29.9393	34.6823	36.8578	12.5019	27.121	81.2928	102.307	7.31679	3.9918	7.15251	8.35073
1930	35.734	29.9435	34.6887	36.9201	12.4924	27.1327	81.3763	102.37	7.32392	3.99496	7.15606	8.38635
1931	35.8092	29.9478	34.7174	36.9825	12.4832	27.1446	81.4611	102.436	7.36809	3.99811	7.17331	8.42197
1932	35.8845	29.952	34.7461	37.0451	12.4745	27.1564	81.5471	102.505	7.41226	4.00126	7.19056	8.45759
1933	35.96	29.9562	34.7748	37.1077	12.4662	27.1684	81.6343	102.577	7.45643	4.00442	7.20781	8.49322
1934	36.0355	29.9604	34.8036	37.1705	12.4583	27.1804	81.7228	102.652	7.5006	4.00757	7.22505	8.52884
1935	36.1112	29.9646	34.8325	37.2335	12.4507	27.1924	81.8126	102.73	7.54477	4.01072	7.2423	8.56446
1936	36.187	29.9688	34.8613	37.2965	12.4436	27.2046	81.9037	102.812	7.58893	4.01388	7.25955	8.60009
1937	36.263	29.9731	34.8902	37.3597	12.4369	27.2167	81.996	102.896	7.6331	4.01703	7.27679	8.63571
1938	36.339	29.9773	34.9191	37.4231	12.4306	27.229	82.0895	102.984	7.67727	4.02018	7.29404	8.67133
1939	36.4152	29.9815	34.9481	37.4865	12.4247	27.2413	82.1844	103.074	7.72144	4.02334	7.31129	8.70695
1940	36.4915	29.9857	34.9771	37.5502	12.4192	27.2536	82.2805	103.168	7.76561	4.02649	7.32853	8.74258
1941	36.5679	29.9899	35.0061	37.6139	12.4141	27.266	82.3779	103.264	7.80978	4.02964	7.34578	8.7782
1942	36.6444	29.9941	35.0351	37.6778	12.4094	27.2785	82.4766	103.364	7.85395	4.03279	7.36303	8.81382
1943	36.721	29.9984	35.0642	37.7418	12.4052	27.291	82.5765	103.467	7.89811	4.03595	7.38027	8.84944
1944	36.7978	30.0026	35.0933	37.8059	12.4013	27.3036	82.6777	103.573	7.94228	4.0391	7.39752	8.88507
1945	36.8747	30.0068	35.1225	37.8702	12.3979	27.3162	82.7803	103.682	7.98645	4.04225	7.41477	8.92069
1946	36.9516	30.011	35.1517	37.9347	12.3948	27.3289	82.8841	103.795	8.03062	4.04541	7.43201	8.95631
1947	37.0287	30.0152	35.1809	37.9992	12.3922	27.3417	82.9892	103.91	8.07479	4.04856	7.44926	8.99193
1948	37.106	30.0194	35.2102	38.0639	12.39	27.3545	83.0956	104.029	8.11896	4.05171	7.46651	9.02756
1949	37.1833	30.0237	35.2395	38.1288	12.3883	27.3674	83.2033	104.151	8.16313	4.05487	7.48375	9.06318
1950	37.2608	30.0279	35.2688	38.1937	12.3869	27.3803	83.3123	104.276	8.20729	4.05802	7.501	9.0988
1951	37.3383	30.0321	35.2982	38.2589	12.386	27.3933	83.4226	104.404	8.25146	4.06117	7.51825	9.13443
1952	37.416	30.0363	35.3276	38.3241	12.3855	27.4063	83.5342	104.535	8.29563	4.06433	7.53549	9.17005
1953	37.4938	30.0405	35.357	38.3895	12.3854	27.4194	83.6471	104.67	8.3398	4.06748	7.55274	9.20567
1954	37.5718	30.0447	35.3865	38.455	12.3857	27.4326	83.7614	104.808	8.38397	4.07063	7.56999	9.24129
1955	37.6498	30.0489	35.416	38.5207	12.3865	27.4458	83.877	104.949	8.42814	4.07379	7.58723	9.27692
1956	37.728	30.0531	35.4455	38.5866	12.3877	27.4591	83.9938	105.093	8.47231	4.07694	7.60448	9.31254
1957	37.8062	30.0574	35.4751	38.6525	12.3893	27.4724	84.112	105.241	8.51647	4.08009	7.62173	9.34816
1958	37.8846	30.0616	35.5047	38.7186	12.3913	27.4858	84.2316	105.392	8.56064	4.08325	7.63898	9.38378
1959	37.9631	30.0658	35.5343	38.7849	12.3938	27.4993	84.3525	105.546	8.60481	4.0864	7.65622	9.41941
1960	38.0418	30.07	35.564	38.8513	12.3967	27.5128	84.4747	105.703	8.64898	4.08955	7.67347	9.45503
1961	38.1205	30.0742	35.5937	38.9178	12.4	27.5264	84.5982	105.863	8.69315	4.09271	7.69072	9.49065
1962	38.1994	30.0784	35.6235	38.9845	12.4038	27.54	84.7231	106.027	8.73732	4.09586	7.70796	9.52627
1963	38.2783	30.0826	35.6533	39.0513	12.408	27.5537	84.8493	106.194	8.78149	4.09901	7.72521	9.5619
1964	38.3574	30.0869	35.6831	39.1183	12.4127	27.5674	84.9769	106.365	8.82565	4.10217	7.74246	9.59752
1965	38.4366	30.0911	35.7129	39.1855	12.4177	27.5812	85.1058	106.539	8.86982	4.10532	7.7597	9.63314
1966	38.5159	30.1181	35.7428	39.2527	12.4233	27.5955	85.2361	106.716	8.91399	4.12458	7.77695	9.66877
1967	38.5954	30.1451	35.7728	39.3202	12.4292	27.6102	85.3678	106.896	8.95816	4.14384	7.7942	9.70439
1968	38.6749	30.1721	35.8027	39.3877	12.4356	27.6254	85.5008	107.08	9.00233	4.16309	7.81144	9.74001
1969	38.7546	30.1992	35.8327	39.4554	12.4425	27.641	85.6351	107.267	9.0465	4.18235	7.82869	9.77563
1970	38.8344	30.2262	35.8628	39.5233	12.4498	27.6571	85.7709	107.458	9.09067	4.20161	7.84594	9.81126
1971	38.9143	30.2533	35.8928	39.5913	12.4575	27.6736	85.908	107.652	9.13484	4.22087	7.86318	9.84688
1972	38.9943	30.2804	35.923	39.6595	12.4657	27.6906	86.0465	107.849	9.179	4.24013	7.88043	9.8825
1973	39.0744	30.3075	35.9531	39.7278	12.4743	27.7081	86.1864	108.049	9.22317	4.25939	7.89768	9.91812
1974	39.1547	30.3347	35.9833	39.7963	12.4834	27.7261	86.3276	108.253	9.26734	4.27864	7.91492	9.95375
1975	39.235	30.3618	36.0135	39.8649	12.4929	27.7445	86.4703	108.461	9.31151	4.2979	7.93217	9.98937
1976	39.3155	30.389	36.0438	39.9435	12.5029	27.7633	86.6143	108.672	9.35568	4.31716	7.94942	10.0302
1977	39.3961	30.4162	36.0741	40.0223	12.5133	27.7827	86.7597	108.888	9.39985	4.33642	7.96666	10.0711
1978	39.4768	30.4434	36.1044	40.1013	12.5242	27.8025	86.9066	109.107	9.44401	4.35568	7.98391	10.112
1979	39.5577	30.4706	36.1348	40.1805	12.5355	27.8228	87.0548	109.33	9.48818	4.37494	8.00116	10.1528
1980	39.6386	30.4978	36.1652	40.2599	12.5473	27.8435	87.2045	109.558	9.53235	4.39419	8.0184	10.1937
1981	39.7197	30.5251	36.1956	40.3395	12.5596	27.8648	87.3555	109.789	9.57652	4.41345	8.03565	10.2345
1982	39.8009	30.5523	36.2261	40.4192	12.5723	27.8865	87.508	110.024	9.62069	4.43271	8.0529	10.2754
1983	39.8822	30.5796	36.2567	40.4992	12.5854	27.9087	87.6619	110.264	9.66486	4.45197	8.07015	10.3163
1984	39.9636	30.6069	36.2872	40.5794	12.5991	27.9314	87.8172	110.507	9.70903	4.47123	8.08739	10.3571
1985	40.0451	30.6342	36.3178	40.6598	12.6132	27.9545	87.9739	110.755	9.75319	4.49048	8.10464	10.398
1986	40.1268	30.6615	36.3485	40.7404	12.6277	27.9782	88.1321	111.006	9.79736	4.50974	8.12189	10.4388
1987	40.2085	30.6889	36.3791	40.8211	12.6428	28.0023	88.2917	111.262	9.84153	4.529	8.13913	10.4797
1988	40.2904	30.7163	36.4099	40.9021	12.6583	28.0269	88.4528	111.522	9.8857	4.54826	8.15638	10.5206
1989	40.3724	30.7436	36.4406	40.9833	12.6742	28.052	88.6152	111.786	9.92987	4.56752	8.17363	10.5614
1990	40.4546	30.771	36.4714	41.0647	12.6906	28.0776	88.7792	112.054	9.97404	4.58678	8.19087	10.6023
1991	40.5368	30.7984	36.5023	41.1463	12.7075	28.1037	88.9445	112.326	10.0182	4.60603	8.20812	10.6431
1992	40.6192	30.8259	36.5331	41.2281	12.7249	28.1303	89.1114	112.602	10.0624	4.62529	8.22537	10.684
1993	40.7017	30.8533	36.564	41.3101	12.7428	28.1573	89.2797	112.882	10.1065	4.64455	8.24261	10.7249
1994	40.7843	30.8808	36.595	41.3923	12.7611	28.1849	89.4494	113.167	10.1507	4.66381	8.25986	10.7657
1995	40.867	30.9083	36.626	41.4748	12.7799	28.213	89.6207	113.456	10.1949	4.68307	8.27711	10.8066
1996	40.9498	30.9358	36.657	41.5574	12.7991	28.2415	89.7934	113.748	10.239	4.70233	8.29435	10.8475
1997	41.0328	30.9633	36.6881	41.6402	12.8189	28.2706	89.9676	114.045	10.2832	4.72158	8.3116	10.8883
1998	41.1159	30.9908	36.7192	41.7233	12.8391	28.3002	90.1432	114.347	10.3274	4.74084	8.32885	10.9292
1999	41.1991	31.0184	36.7504	41.8065	12.8598	28.3303	90.3204	114.652	10.3716	4.7601	8.34609	10.97
2000	41.2824	31.046	36.7816	41.89	12.881	28.3609	90.499	114.962	10.4157	4.77936	8.36334	11.0109
2001	41.3658	31.0735	36.8128	41.9737	12.9027	28.392	90.6791	115.275	10.4599	4.79862	8.38059	11.0518
2002	41.4494	31.1011	36.8441	42.0576	12.9248	28.4236	90.8607	115.593	10.5041	4.81787	8.39783	11.0926
2003	41.5331	31.1288	36.8754	42.1417	12.9474	28.4557	91.0438	115.916	10.5482	4.83713	8.41508	11.1335
2004	41.6169	31.1564	36.9067	42.226	12.9706	28.4884	91.2285	116.242	10.5924	4.85639	8.43233	11.1743
2005	41.7008	31.1841	36.9381	42.3106	12.9942	28.5215	91.4146	116.573	10.6366	4.87565	8.44958	11.2152
2006	41.7849	31.2117	36.9696	42.3953	13.0183	28.5552	91.6023	116.908	10.6807	4.89491	8.46682	11.2561
2007	41.8691	31.2394	37.001	42.4803	13.0428	28.5894	91.7914	117.247	10.7249	4.91417	8.48407	11.2969
2008	41.9534	31.2671	37.0326	42.5655	13.0679	28.6242	91.9821	117.59	10.7691	4.93342	8.50132	11.3378
2009	42.0378	31.2949	37.0641	42.6509	13.0935	28.6594	92.1743	117.938	10.8132	4.95268	8.51856	11.3786
2010	42.1224	31.3226	37.0957	42.7365	13.1195	28.6952	92.3681	118.29	10.8574	4.97194	8.53581	11.4195
2011	42.207	31.3504	37.1274	42.8224	13.146	28.7315	92.5634	118.646	10.9016	4.9912	8.55306	11.4604
2012	42.2919	31.3781	37.1591	42.9085	13.1731	28.7684	92.7602	119.007	10.9457	5.01046	8.5703	11.5012
2013	42.3768	31.4059	37.1908	42.9948	13.2006	28.8057	92.9586	119.371	10.9899	5.02972	8.58755	11.5421
2014	42.4618	31.4337	37.2226	43.0813	13.2286	28.8437	93.1586	119.74	11.0341	5.04897	8.6048	11.583
2015	42.547	31.4616	37.2544	43.168	13.2571	28.8821	93.36	120.114	11.0783	5.06823	8.62204	11.6238
2016	42.6323	31.4894	37.2862	43.255	13.2861	28.9211	93.5631	120.491	11.1224	5.08749	8.63929	11.6647
2017	42.7178	31.5173	37.3181	43.3421	13.3156	28.9607	93.7677	120.873	11.1666	5.10675	8.65654	11.7055
2018	42.8034	31.5452	37.3501	43.4296	13.3456	29.0008	93.9739	121.259	11.2108	5.12601	8.67378	11.7464
2019	42.8891	31.5731	37.3821	43.5172	13.3761	29.0414	94.1816	121.65	11.2549	5.14527	8.69103	11.7873
2020	42.9749	31.601	37.4141	43.605	13.4071	29.0826	94.391	122.044	11.2991	5.16452	8.70828	11.8281
2021	43.0608	31.6289	37.4462	43.6931	13.4386	29.1243	94.6019	122.443	11.3433	5.18378	8.72552	11.869
2022	43.1469	31.6569	37.4783	43.7814	13.4706	29.1666	94.8144	122.846	11.3874	5.20304	8.74277	11.9098
2023	43.2332	31.6849	37.5104	43.87	13.5031	29.2095	95.0285	123.254	11.4316	5.2223	8.76002	11.9507
2024	43.3195	31.7129	37.5426	43.9588	13.536	29.2529	95.2442	123.666	11.4758	5.24156	8.77726	11.9916
2025	43.406	31.7409	37.5749	44.0478	13.5695	29.2968	95.4615	124.082	11.5199	5.26082	8.79451	12.0324
2026	43.4926	31.7689	37.6072	44.137	13.6035	29.3414	95.6804	124.502	11.5641	5.28007	8.81176	12.0733
2027	43.5794	31.797	37.6395	44.2265	13.638	29.3865	95.9009	124.927	11.6083	5.29933	8.829	12.1142
2028	43.6663	31.825	37.6719	44.3162	13.673	29.4321	96.123	125.356	11.6524	5.31859	8.84625	12.155
2029	43.7533	31.8531	37.7043	44.4061	13.7084	29.4784	96.3468	125.789	11.6966	5.33785	8.8635	12.1959
2030	43.8405	31.8812	37.7368	44.4962	13.7444	29.5252	96.5722	126.226	11.7408	5.35711	8.88074	12.2367
2031	43.9278	31.9094	37.7693	44.5866	13.7809	29.5726	96.7992	126.668	11.785	5.37636	8.89799	12.2776
2032	44.0152	31.9375	37.8018	44.6773	13.8179	29.6206	97.0278	127.113	11.8291	5.39562	8.91524	12.3185
2033	44.1028	31.9657	37.8344	44.7681	13.8554	29.6691	97.2581	127.563	11.8733	5.41488	8.93249	12.3593
2034	44.1905	31.9939	37.8671	44.8592	13.8934	29.7183	97.49	128.018	11.9175	5.43414	8.94973	12.4002
2035	44.2784	32.0221	37.8997	44.9506	13.9318	29.768	97.7236	128.476	11.9616	5.4534	8.96698	12.441
2036	44.1274	31.9795		44.6137	13.9695	29.8168		128.916	11.8909	5.42559		12.2785
2037	43.977	31.9369		44.2791	14.0062	29.8646		129.338	11.8201	5.39779		12.116
2038	43.8272	31.8945		43.9469	14.0421	29.9115		129.74	11.7493	5.36998		11.9535
2039	43.678	31.8521		43.6169	14.0771	29.9575		130.123	11.6786	5.34218		11.791
2040	43.5295	31.8098		43.2892	14.1112	30.0026		130.487	11.6078	5.31438		11.6286
2041	43.3816	31.7676		42.9638	14.1445	30.0467		130.831	11.5371	5.28657		11.4661
2042	43.2342	31.7255		42.6406	14.1768	30.09		131.155	11.4663	5.25877		11.3036
2043	43.0875	31.6834		42.3196	14.2083	30.1323		131.46	11.3955	5.23096		11.1411
2044	42.9414	31.6414		42.0008	14.2388	30.1737		131.745	11.3248	5.20316		10.9786
2045	42.7958	31.5994		41.6843	14.2685	30.2142		132.011	11.254	5.17535		10.8161
2046	42.6509	31.5576		41.3699	14.2973	30.2538		132.256	11.1833	5.14755		10.6536
2047	42.5065	31.5158		41.0576	14.3252	30.2925		132.482	11.1125	5.11974		10.4911
2048	42.3627	31.4741		40.7476	14.3522	30.3302		132.688	11.0417	5.09194		10.3286
2049	42.2195	31.4324		40.4397	14.3782	30.3671		132.875	10.971	5.06414		10.1661
2050	42.0769	31.3908		40.1339	14.4034	30.4031		133.043	10.9002	5.03633		10.0036
2051	41.9348	31.3493		39.8302	14.4277	30.4382		133.192	10.8295	5.00853		9.84108
2052	41.7934	31.3079		39.5286	14.4511	30.4725		133.321	10.7587	4.98072		9.67858
2053	41.6525	31.2665		39.2292	14.4735	30.5058		133.432	10.6879	4.95292		9.51608
2054	41.5121	31.2252		38.9318	14.4951	30.5383		133.525	10.6172	4.92511		9.35358
2055	41.3723	31.184		38.6365	14.5158	30.5699		133.599	10.5464	4.89731		9.19109
2056	41.2331	31.1428		38.3432	14.5356	30.6006		133.656	10.4756	4.8695		9.02859
2057	41.0944	31.1017		38.0521	14.5545	30.6305		133.694	10.4049	4.8417		8.86609
2058	40.9563	31.0607		37.7629	14.5724	30.6595		133.716	10.3341	4.8139		8.70359
2059	40.8187	31.0197		37.4758	14.5895	30.6876		133.72	10.2634	4.78609		8.54109
2060	40.6816	30.9788		37.1907	14.6058	30.7149		133.708	10.1926	4.75829		8.3786
2061	40.5451	30.938		37.128	14.6211	30.7414		133.692	10.1218	4.73048		8.34274
2062	40.4092	30.8972		37.0653	14.6355	30.767		133.673	10.0511	4.70268		8.30687
2063	40.2737	30.8565		37.0027	14.6491	30.7917		133.65	9.98032	4.67487		8.27101
2064	40.1389	30.8159		36.9402	14.6618	30.8157		133.623	9.90956	4.64707		8.23515
2065	40.0045	30.7753		36.8777	14.6736	30.8387		133.593	9.8388	4.61926		8.19929
2066	39.8707	30.7348		36.8153	14.6846	30.861		133.559	9.76804	4.59146		8.16342
2067	39.7373	30.6944		36.753	14.6947	30.8824		133.522	9.69728	4.56365		8.12756
2068	39.6045	30.654		36.6908	14.7039	30.9031		133.482	9.62652	4.53585		8.0917
2069	39.4723	30.6137		36.6286	14.7123	30.9229		133.438	9.55576	4.50805		8.05584
2070	39.3405	30.5734		36.5665	14.7198	30.9419		133.391	9.48499	4.48024		8.01998
2071	39.2092	30.5333		36.5045	14.7265	30.9601		133.34	9.41423	4.45244		7.98411
2072	39.0785	30.4931		36.4426	14.7324	30.9774		133.286	9.34347	4.42463		7.94825
2073	38.9483	30.4531		36.3807	14.7374	30.994		133.229	9.27271	4.39683		7.91239
2074	38.8185	30.4131		36.3189	14.7417	31.0098		133.169	9.20195	4.36902		7.87653
2075	38.6893	30.3732		36.2572	14.745	31.0248		133.105	9.13119	4.34122		7.84066
2076	38.5606	30.3333		36.1955	14.7476	31.0391		133.038	9.06043	4.31342		7.8048
2077	38.4323	30.2935		36.134	14.7494	31.0525		132.968	8.98967	4.28561		7.76894
2078	38.3046	30.2538		36.0725	14.7504	31.0652		132.895	8.91891	4.25781		7.73308
2079	38.1773	30.2141		36.0111	14.7506	31.0771		132.818	8.84815	4.23		7.69722
2080	38.0505	30.1745		35.9497	14.75	31.0882		132.739	8.77739	4.2022		7.66135
2081	37.9242	30.1349		35.8885	14.7486	31.0986		132.656	8.70663	4.17439		7.62549
2082	37.7984	30.0955		35.8273	14.7465	31.1082		132.57	8.63587	4.14659		7.58963
2083	37.6731	30.056		35.7662	14.7436	31.1171		132.482	8.5651	4.11878		7.55377
2084	37.5483	30.0167		35.7052	14.7399	31.1252		132.39	8.49434	4.09098		7.5179
2085	37.4239	29.9774		35.6442	14.7355	31.1326		132.295	8.42358	4.06317		7.48204
